# Supplementary material for: 10-Hy­droxy­benzo[h]quinolin-1-ium tetra­chlorido(pyridine-2-carboxyl­ato-κ2 N,O)stannate(IV) methanol monosolvate
Source: Acta Crystallogr Sect E Struct Rep Online. 2012 May 5;68(Pt 6):m743. doi: 10.1107/S1600536812019605 (PMC3379083; doi:10.1107/S1600536812019605)
Supplement: Supplementary file 1 [file e-68-0m743-sup1.cif]

##############################################################################
#                                                                            #
# This CIF contains the data in a paper accepted for publication in          #
# Acta Crystallographica Section E. It conforms to the requirements of       #
# Notes for Authors for Acta Crystallographica Section E, and has been       #
# peer reviewed under the auspices of the IUCr Commission on Journals.       #
#                                                                            #
# Full details of the Crystallographic Information File format               #
# are given in the paper "The Crystallographic Information File (CIF):       #
# a New Standard Archive File for Crystallography" by S. R. Hall, F. H.      #
# Allen and I. D. Brown [Acta Cryst. (1991), A47, 655-685].                  #
#                                                                            #
# The current version of the core CIF dictionary is obtainable from          #
# ftp://ftp.iucr.org/pub/cif_core.dic.                                       #
#                                                                            #
# Software is freely available for graphical display of the structure(s)     #
# in this CIF. For information consult the CIF software page                 #
# http://www.iucr.org/resources/cif/software.                                #
#                                                                            #
# This file may be used for bona fide research purposes within the           #
# scientific community so long as proper attribution is given to the journal # 
# article from which it was obtained.                                        #
#                                                                            #
##############################################################################
data_global
_audit_creation_method     SHELXL-97
_journal_date_recd_electronic     2012-05-01
_journal_date_accepted     2012-05-02
_journal_name_full     'Acta Crystallographica, Section E'
_journal_year     2012
_journal_volume     68
_journal_issue      6
_journal_page_first     m743
_journal_page_last     m743
_journal_paper_category     QM
_journal_paper_doi     10.1107/S1600536812019605
_journal_coeditor_code     HG5222
_publ_contact_author
;
     Dr. Seik Weng Ng
     Department of Chemistry
     University of Malaya
     50603 Kuala Lumpur
     Malaysia
;
_publ_contact_author_email     seikweng@um.edu.my
_publ_contact_author_fax     '03 7967 4193'
_publ_contact_author_phone     '03 7967 6778'
_publ_section_title
;
10-Hydroxybenzo[<i>h</i>]quinolin-1-ium
tetrachlorido(pyridine-2-carboxylato-\k^2^<i>N</i>,<i>O</i>)stannate(IV)
methanol monosolvate
;
loop_
    _publ_author_name
    _publ_author_address
    'Najafi, Ezzatollah'
;
Department of Chemistry
General Campus
Shahid Beheshti University
Tehran 1983963113
Iran
;
    'Amini, Mostafa M.'
;
Department of Chemistry
General Campus
Shahid Beheshti University
Tehran 1983963113
Iran
;
    'Ng, Seik Weng'
;
     Department of Chemistry
     University of Malaya
     50603 Kuala Lumpur
     Malaysia
     and
     Chemistry Department
     Faculty of Science
     King Abdulaziz University
     PO Box 80203 Jeddah
     Saudi Arabia
;
data_I
_audit_creation_method     SHELXL-97
_chemical_name_systematic
;
10-Hydroxybenzo[<i>h</i>]quinolin-1-ium
tetrachlorido(pyridine-2-carboxylato-\k^2^<i>N</i>,<i>O</i>)stannate(IV)
methanol monosolvate
;
_chemical_name_common     ?
_chemical_formula_moiety     'C13 H10 N O +, Sn C6 H4 Cl4 N O2 Sn -, C H4 O'
_chemical_formula_sum     'C20 H18 Cl4 N2 O4 Sn'
_chemical_formula_iupac     '(C13 H10 N O) [Sn Cl4 (C6 H4 N O2)], C H4 O'
_chemical_formula_weight     610.85
_chemical_melting_point     ?
_symmetry_cell_setting     monoclinic
_symmetry_space_group_name_H-M     'C 2/c'
_symmetry_space_group_name_Hall     '-C 2yc'
loop_
    _symmetry_equiv_pos_as_xyz
    'x, y, z'
    'x, -y, z+1/2'
    'x+1/2, y+1/2, z'
    'x+1/2, -y+1/2, z+1/2'
    '-x, -y, -z'
    '-x, y, -z-1/2'
    '-x+1/2, -y+1/2, -z'
    '-x+1/2, y+1/2, -z-1/2'
_cell_length_a     31.5065(11)
_cell_length_b     8.0802(2)
_cell_length_c     20.0948(9)
_cell_angle_alpha     90.00
_cell_angle_beta     115.722(5)
_cell_angle_gamma     90.00
_cell_volume     4608.8(3)
_cell_formula_units_Z     8
_cell_measurement_reflns_used     6804
_cell_measurement_theta_min     2.5835
_cell_measurement_theta_max     27.5006
_cell_measurement_temperature     100(2)
_exptl_crystal_description     prism
_exptl_crystal_colour     yellow
_exptl_crystal_size_max     0.30
_exptl_crystal_size_mid     0.20
_exptl_crystal_size_min     0.10
_exptl_crystal_density_diffrn     1.761
_exptl_crystal_density_meas     ?
_exptl_crystal_density_method     'not measured'
_exptl_crystal_F_000     2416
_exptl_absorpt_coefficient_mu     1.603
_exptl_absorpt_correction_type     multi-scan
_exptl_absorpt_process_details     '(CrysAlis PRO; Agilent, 2012)'
_exptl_absorpt_correction_T_min     0.6449
_exptl_absorpt_correction_T_max     0.8562
_diffrn_ambient_temperature     100(2)
_diffrn_radiation_type     MoK\a
_diffrn_radiation_wavelength     0.71073
_diffrn_radiation_source     'SuperNova (Mo) X-ray Source'
_diffrn_radiation_monochromator     Mirror
_diffrn_measurement_device_type
                  'Agilent SuperNova Dual diffractometer with an Atlas detector'
_diffrn_measurement_method     '\w scan'
_diffrn_detector_area_resol_mean     10.4041
_diffrn_reflns_number     15316
_diffrn_reflns_av_R_equivalents     0.0325
_diffrn_reflns_av_sigmaI/netI     0.0407
_diffrn_reflns_theta_min     2.62
_diffrn_reflns_theta_max     27.56
_diffrn_reflns_theta_full     27.56
_diffrn_measured_fraction_theta_max     0.999
_diffrn_measured_fraction_theta_full     0.999
_diffrn_reflns_limit_h_min     -29
_diffrn_reflns_limit_h_max     40
_diffrn_reflns_limit_k_min     -10
_diffrn_reflns_limit_k_max     10
_diffrn_reflns_limit_l_min     -26
_diffrn_reflns_limit_l_max     16
_diffrn_standards_number     0
_diffrn_standards_interval_count     0
_diffrn_standards_interval_time     0
_diffrn_standards_decay_%     0
_reflns_number_total     5326
_reflns_number_gt     4445
_reflns_threshold_expression     I>2\s(I)
_refine_ls_structure_factor_coef     Fsqd
_refine_ls_matrix_type     full
_refine_ls_R_factor_all     0.0391
_refine_ls_R_factor_gt     0.0281
_refine_ls_wR_factor_gt     0.0591
_refine_ls_wR_factor_ref     0.0651
_refine_ls_goodness_of_fit_ref     1.017
_refine_ls_restrained_S_all     1.016
_refine_ls_number_reflns     5326
_refine_ls_number_parameters     293
_refine_ls_number_restraints     3
_refine_ls_hydrogen_treatment     mixed
_refine_ls_weighting_scheme     calc
_refine_ls_weighting_details
         'calc w=1/[\s^2^(Fo^2^)+(0.0262P)^2^+2.9883P] where P=(Fo^2^+2Fc^2^)/3'
_atom_sites_solution_hydrogens     geom
_atom_sites_solution_primary     direct
_atom_sites_solution_secondary     difmap
_refine_ls_shift/su_max     0.001
_refine_ls_shift/su_mean     0.001
_refine_diff_density_max     0.508
_refine_diff_density_min     -0.439
_refine_ls_extinction_method     none
_refine_ls_extinction_coef     ?
loop_
    _atom_type_symbol
    _atom_type_description
    _atom_type_scat_dispersion_real
    _atom_type_scat_dispersion_imag
    _atom_type_scat_source
    'C' 'C' 0.0033 0.0016
                         'International Tables Vol C Tables 4.2.6.8 and 6.1.1.4'
    'H' 'H' 0.0000 0.0000
                         'International Tables Vol C Tables 4.2.6.8 and 6.1.1.4'
    'N' 'N' 0.0061 0.0033
                         'International Tables Vol C Tables 4.2.6.8 and 6.1.1.4'
    'O' 'O' 0.0106 0.0060
                         'International Tables Vol C Tables 4.2.6.8 and 6.1.1.4'
    'Cl' 'Cl' 0.1484 0.1585
                         'International Tables Vol C Tables 4.2.6.8 and 6.1.1.4'
    'Sn' 'Sn' -0.6537 1.4246
                         'International Tables Vol C Tables 4.2.6.8 and 6.1.1.4'
_computing_data_collection     'CrysAlis PRO (Agilent, 2012)'
_computing_cell_refinement     'CrysAlis PRO (Agilent, 2012)'
_computing_data_reduction     'CrysAlis PRO (Agilent, 2012)'
_computing_structure_solution     'SHELXS97 (Sheldrick, 2008)'
_computing_structure_refinement     'SHELXL97 (Sheldrick, 2008)'
_computing_molecular_graphics     'X-SEED (Barbour, 2001)'
_computing_publication_material     'publCIF (Westrip, 2010)'
loop_
    _atom_site_type_symbol
    _atom_site_label
    _atom_site_fract_x
    _atom_site_fract_y
    _atom_site_fract_z
    _atom_site_U_iso_or_equiv
    _atom_site_adp_type
    _atom_site_calc_flag
    _atom_site_refinement_flags
    _atom_site_occupancy
    _atom_site_symmetry_multiplicity
    _atom_site_disorder_assembly
    _atom_site_disorder_group
    Sn Sn1 0.341644(5) 0.660077(19) 0.666671(10) 0.01289(6) Uani d . 1 1 . .
    Cl Cl1 0.37922(2) 0.39689(7) 0.68079(4) 0.02026(14) Uani d . 1 1 . .
    Cl Cl2 0.40850(2) 0.82509(7) 0.68449(4) 0.02084(15) Uani d . 1 1 . .
    Cl Cl3 0.31336(2) 0.66098(8) 0.53578(4) 0.02510(15) Uani d . 1 1 . .
    Cl Cl4 0.36197(2) 0.66555(8) 0.79760(4) 0.02179(15) Uani d . 1 1 . .
    O O1 0.27693(5) 0.5575(2) 0.65110(10) 0.0169(4) Uani d . 1 1 . .
    O O2 0.20485(6) 0.6113(2) 0.64027(11) 0.0225(4) Uani d . 1 1 . .
    O O3 0.07905(6) 0.2706(2) 0.53486(11) 0.0217(4) Uani d D 1 1 . .
    O O4 0.16051(6) 0.3577(2) 0.54923(12) 0.0238(4) Uani d D 1 1 . .
    N N1 0.29836(7) 0.8782(2) 0.66282(12) 0.0144(4) Uani d . 1 1 . .
    N N2 0.02661(7) 0.1368(3) 0.58997(13) 0.0172(5) Uani d D 1 1 . .
    C C1 0.24389(8) 0.6557(3) 0.64886(14) 0.0153(5) Uani d . 1 1 . .
    C C2 0.25594(8) 0.8378(3) 0.65863(14) 0.0148(5) Uani d . 1 1 . .
    C C3 0.22558(9) 0.9549(3) 0.66296(15) 0.0191(6) Uani d . 1 1 . .
    H H3A 0.1957 0.9238 0.6599 0.023 Uiso calc R 1 1 . .
    C C4 0.23938(9) 1.1189(3) 0.67188(16) 0.0215(6) Uani d . 1 1 . .
    H H4A 0.2192 1.2022 0.6753 0.026 Uiso calc R 1 1 . .
    C C5 0.28285(10) 1.1601(3) 0.67575(18) 0.0253(7) Uani d . 1 1 . .
    H H5 0.2928 1.2723 0.6813 0.030 Uiso calc R 1 1 . .
    C C6 0.31165(9) 1.0370(3) 0.67148(16) 0.0209(6) Uani d . 1 1 . .
    H H6 0.3418 1.0654 0.6748 0.025 Uiso calc R 1 1 . .
    C C7 0.02266(9) 0.0482(3) 0.64277(15) 0.0200(6) Uani d . 1 1 . .
    H H7 0.0501 0.0137 0.6846 0.024 Uiso calc R 1 1 . .
    C C8 -0.02144(9) 0.0061(3) 0.63690(16) 0.0207(6) Uani d . 1 1 . .
    H H8 -0.0246 -0.0580 0.6741 0.025 Uiso calc R 1 1 . .
    C C9 -0.06052(9) 0.0593(3) 0.57607(16) 0.0192(6) Uani d . 1 1 . .
    H H9 -0.0910 0.0315 0.5714 0.023 Uiso calc R 1 1 . .
    C C10 -0.05622(9) 0.1538(3) 0.52073(15) 0.0173(5) Uani d . 1 1 . .
    C C11 -0.09634(9) 0.2137(3) 0.45798(16) 0.0214(6) Uani d . 1 1 . .
    H H11 -0.1271 0.1894 0.4528 0.026 Uiso calc R 1 1 . .
    C C12 -0.09079(9) 0.3046(3) 0.40608(16) 0.0228(6) Uani d . 1 1 . .
    H H12 -0.1180 0.3440 0.3650 0.027 Uiso calc R 1 1 . .
    C C13 -0.04506(9) 0.3436(3) 0.41098(15) 0.0191(6) Uani d . 1 1 . .
    C C14 -0.04056(9) 0.4373(3) 0.35614(16) 0.0236(6) Uani d . 1 1 . .
    H H14 -0.0680 0.4748 0.3149 0.028 Uiso calc R 1 1 . .
    C C15 0.00334(9) 0.4759(3) 0.36123(16) 0.0240(6) Uani d . 1 1 . .
    H H15 0.0059 0.5400 0.3235 0.029 Uiso calc R 1 1 . .
    C C16 0.04405(9) 0.4220(3) 0.42113(16) 0.0208(6) Uani d . 1 1 . .
    H H16 0.0741 0.4495 0.4240 0.025 Uiso calc R 1 1 . .
    C C17 0.04076(9) 0.3285(3) 0.47630(15) 0.0172(5) Uani d . 1 1 . .
    C C18 -0.00405(9) 0.2878(3) 0.47287(15) 0.0166(5) Uani d . 1 1 . .
    C C19 -0.01061(8) 0.1925(3) 0.52815(15) 0.0153(5) Uani d . 1 1 . .
    C C20 0.18022(11) 0.3508(4) 0.49717(18) 0.0330(7) Uani d . 1 1 . .
    H H20A 0.1712 0.4503 0.4662 0.050 Uiso calc R 1 1 . .
    H H20B 0.1683 0.2525 0.4659 0.050 Uiso calc R 1 1 . .
    H H20C 0.2146 0.3448 0.5237 0.050 Uiso calc R 1 1 . .
    H H2 0.0542(6) 0.171(3) 0.5956(17) 0.027(8) Uiso d D 1 1 . .
    H H3 0.1041(7) 0.306(4) 0.5351(19) 0.042(10) Uiso d D 1 1 . .
    H H4 0.1730(9) 0.434(2) 0.5790(13) 0.021(8) Uiso d D 1 1 . .
loop_
    _atom_site_aniso_label
    _atom_site_aniso_U_11
    _atom_site_aniso_U_22
    _atom_site_aniso_U_33
    _atom_site_aniso_U_12
    _atom_site_aniso_U_13
    _atom_site_aniso_U_23
    Sn1 0.01130(9) 0.01287(9) 0.01497(11) -0.00094(7) 0.00613(7) -0.00093(7)
    Cl1 0.0175(3) 0.0155(3) 0.0278(4) 0.0006(3) 0.0098(3) -0.0006(3)
    Cl2 0.0182(3) 0.0206(3) 0.0289(4) -0.0060(3) 0.0151(3) -0.0059(3)
    Cl3 0.0224(3) 0.0360(4) 0.0157(4) 0.0055(3) 0.0071(3) -0.0004(3)
    Cl4 0.0147(3) 0.0370(4) 0.0143(3) 0.0024(3) 0.0068(3) 0.0010(3)
    O1 0.0114(8) 0.0143(8) 0.0242(11) -0.0025(7) 0.0072(8) -0.0018(7)
    O2 0.0135(9) 0.0271(10) 0.0276(12) -0.0053(8) 0.0096(9) -0.0072(9)
    O3 0.0120(9) 0.0288(10) 0.0226(12) -0.0037(8) 0.0058(8) 0.0051(8)
    O4 0.0198(10) 0.0308(11) 0.0220(12) -0.0108(9) 0.0101(9) -0.0093(9)
    N1 0.0184(10) 0.0129(10) 0.0136(12) 0.0004(9) 0.0084(9) 0.0013(9)
    N2 0.0138(10) 0.0201(11) 0.0179(13) -0.0030(9) 0.0070(10) -0.0010(9)
    C1 0.0141(12) 0.0193(12) 0.0118(14) -0.0012(10) 0.0050(11) -0.0017(10)
    C2 0.0147(12) 0.0179(12) 0.0106(13) -0.0003(10) 0.0045(11) -0.0011(10)
    C3 0.0147(12) 0.0247(14) 0.0179(15) 0.0033(11) 0.0069(11) 0.0009(11)
    C4 0.0242(14) 0.0214(13) 0.0218(17) 0.0083(12) 0.0128(13) 0.0048(12)
    C5 0.0342(16) 0.0137(13) 0.0355(19) 0.0010(12) 0.0221(15) 0.0026(12)
    C6 0.0221(13) 0.0178(12) 0.0293(18) -0.0016(11) 0.0173(13) 0.0020(11)
    C7 0.0200(13) 0.0223(13) 0.0164(15) -0.0016(11) 0.0067(12) -0.0002(11)
    C8 0.0215(13) 0.0229(13) 0.0198(16) -0.0015(12) 0.0110(12) 0.0002(12)
    C9 0.0161(12) 0.0232(13) 0.0221(16) -0.0039(11) 0.0118(12) -0.0057(11)
    C10 0.0161(12) 0.0194(13) 0.0168(15) -0.0009(11) 0.0074(11) -0.0043(11)
    C11 0.0118(12) 0.0288(14) 0.0238(17) -0.0021(11) 0.0079(12) -0.0063(12)
    C12 0.0153(13) 0.0290(14) 0.0182(16) 0.0006(11) 0.0017(12) 0.0000(12)
    C13 0.0180(13) 0.0210(13) 0.0167(15) -0.0010(11) 0.0062(12) -0.0013(11)
    C14 0.0186(13) 0.0282(15) 0.0191(16) 0.0016(12) 0.0036(12) 0.0033(12)
    C15 0.0261(14) 0.0266(14) 0.0183(16) -0.0019(12) 0.0087(13) 0.0041(12)
    C16 0.0175(13) 0.0250(14) 0.0217(17) -0.0048(11) 0.0101(12) -0.0027(12)
    C17 0.0152(12) 0.0174(12) 0.0163(15) -0.0022(10) 0.0044(11) -0.0035(11)
    C18 0.0155(12) 0.0159(12) 0.0169(15) -0.0036(10) 0.0056(11) -0.0038(11)
    C19 0.0134(12) 0.0160(12) 0.0150(14) -0.0023(10) 0.0047(11) -0.0046(10)
    C20 0.0347(17) 0.0435(18) 0.0256(19) -0.0095(14) 0.0175(15) -0.0087(14)
loop_
    _geom_bond_atom_site_label_1
    _geom_bond_atom_site_label_2
    _geom_bond_site_symmetry_2
    _geom_bond_distance
    _geom_bond_publ_flag
    Sn1 O1 . 2.0949(15) ?
    Sn1 N1 . 2.2092(19) ?
    Sn1 Cl3 . 2.3828(7) ?
    Sn1 Cl2 . 2.3851(6) ?
    Sn1 Cl1 . 2.3903(6) ?
    Sn1 Cl4 . 2.4231(7) ?
    O1 C1 . 1.294(3) ?
    O2 C1 . 1.220(3) ?
    O3 C17 . 1.352(3) ?
    O3 H3 . 0.835(10) ?
    O4 C20 . 1.431(3) ?
    O4 H4 . 0.831(10) ?
    N1 C6 . 1.338(3) ?
    N1 C2 . 1.342(3) ?
    N2 C7 . 1.330(3) ?
    N2 C19 . 1.363(3) ?
    N2 H2 . 0.870(10) ?
    C1 C2 . 1.511(3) ?
    C2 C3 . 1.375(3) ?
    C3 C4 . 1.381(4) ?
    C3 H3A . 0.9500 ?
    C4 C5 . 1.378(4) ?
    C4 H4A . 0.9500 ?
    C5 C6 . 1.373(3) ?
    C5 H5 . 0.9500 ?
    C6 H6 . 0.9500 ?
    C7 C8 . 1.385(3) ?
    C7 H7 . 0.9500 ?
    C8 C9 . 1.374(4) ?
    C8 H8 . 0.9500 ?
    C9 C10 . 1.403(4) ?
    C9 H9 . 0.9500 ?
    C10 C19 . 1.414(3) ?
    C10 C11 . 1.428(4) ?
    C11 C12 . 1.347(4) ?
    C11 H11 . 0.9500 ?
    C12 C13 . 1.436(3) ?
    C12 H12 . 0.9500 ?
    C13 C14 . 1.394(4) ?
    C13 C18 . 1.423(4) ?
    C14 C15 . 1.377(3) ?
    C14 H14 . 0.9500 ?
    C15 C16 . 1.394(4) ?
    C15 H15 . 0.9500 ?
    C16 C17 . 1.382(4) ?
    C16 H16 . 0.9500 ?
    C17 C18 . 1.422(3) ?
    C18 C19 . 1.438(3) ?
    C20 H20A . 0.9800 ?
    C20 H20B . 0.9800 ?
    C20 H20C . 0.9800 ?
loop_
    _geom_angle_atom_site_label_1
    _geom_angle_atom_site_label_2
    _geom_angle_atom_site_label_3
    _geom_angle_site_symmetry_1
    _geom_angle_site_symmetry_3
    _geom_angle
    _geom_angle_publ_flag
    O1 Sn1 N1 . . 76.37(7) ?
    O1 Sn1 Cl3 . . 87.87(5) ?
    N1 Sn1 Cl3 . . 91.69(6) ?
    O1 Sn1 Cl2 . . 169.28(5) ?
    N1 Sn1 Cl2 . . 92.91(5) ?
    Cl3 Sn1 Cl2 . . 92.68(2) ?
    O1 Sn1 Cl1 . . 93.77(5) ?
    N1 Sn1 Cl1 . . 168.64(5) ?
    Cl3 Sn1 Cl1 . . 93.58(2) ?
    Cl2 Sn1 Cl1 . . 96.88(2) ?
    O1 Sn1 Cl4 . . 87.18(5) ?
    N1 Sn1 Cl4 . . 83.78(6) ?
    Cl3 Sn1 Cl4 . . 173.96(2) ?
    Cl2 Sn1 Cl4 . . 91.54(2) ?
    Cl1 Sn1 Cl4 . . 90.20(2) ?
    C1 O1 Sn1 . . 118.61(15) ?
    C17 O3 H3 . . 112(2) ?
    C20 O4 H4 . . 109.5(19) ?
    C6 N1 C2 . . 119.2(2) ?
    C6 N1 Sn1 . . 127.39(16) ?
    C2 N1 Sn1 . . 113.00(15) ?
    C7 N2 C19 . . 124.3(2) ?
    C7 N2 H2 . . 120(2) ?
    C19 N2 H2 . . 115(2) ?
    O2 C1 O1 . . 124.9(2) ?
    O2 C1 C2 . . 119.1(2) ?
    O1 C1 C2 . . 116.1(2) ?
    N1 C2 C3 . . 122.0(2) ?
    N1 C2 C1 . . 115.6(2) ?
    C3 C2 C1 . . 122.4(2) ?
    C2 C3 C4 . . 118.7(2) ?
    C2 C3 H3A . . 120.7 ?
    C4 C3 H3A . . 120.7 ?
    C5 C4 C3 . . 119.2(2) ?
    C5 C4 H4A . . 120.4 ?
    C3 C4 H4A . . 120.4 ?
    C6 C5 C4 . . 119.3(2) ?
    C6 C5 H5 . . 120.4 ?
    C4 C5 H5 . . 120.4 ?
    N1 C6 C5 . . 121.6(2) ?
    N1 C6 H6 . . 119.2 ?
    C5 C6 H6 . . 119.2 ?
    N2 C7 C8 . . 120.1(3) ?
    N2 C7 H7 . . 119.9 ?
    C8 C7 H7 . . 119.9 ?
    C9 C8 C7 . . 118.5(2) ?
    C9 C8 H8 . . 120.7 ?
    C7 C8 H8 . . 120.7 ?
    C8 C9 C10 . . 121.2(2) ?
    C8 C9 H9 . . 119.4 ?
    C10 C9 H9 . . 119.4 ?
    C9 C10 C19 . . 118.7(2) ?
    C9 C10 C11 . . 122.1(2) ?
    C19 C10 C11 . . 119.2(2) ?
    C12 C11 C10 . . 120.4(2) ?
    C12 C11 H11 . . 119.8 ?
    C10 C11 H11 . . 119.8 ?
    C11 C12 C13 . . 122.0(3) ?
    C11 C12 H12 . . 119.0 ?
    C13 C12 H12 . . 119.0 ?
    C14 C13 C18 . . 119.9(2) ?
    C14 C13 C12 . . 120.6(2) ?
    C18 C13 C12 . . 119.6(2) ?
    C15 C14 C13 . . 120.5(3) ?
    C15 C14 H14 . . 119.8 ?
    C13 C14 H14 . . 119.8 ?
    C14 C15 C16 . . 120.8(3) ?
    C14 C15 H15 . . 119.6 ?
    C16 C15 H15 . . 119.6 ?
    C17 C16 C15 . . 120.1(2) ?
    C17 C16 H16 . . 119.9 ?
    C15 C16 H16 . . 119.9 ?
    O3 C17 C16 . . 122.6(2) ?
    O3 C17 C18 . . 117.0(2) ?
    C16 C17 C18 . . 120.4(2) ?
    C17 C18 C13 . . 118.4(2) ?
    C17 C18 C19 . . 124.0(2) ?
    C13 C18 C19 . . 117.7(2) ?
    N2 C19 C10 . . 117.1(2) ?
    N2 C19 C18 . . 121.7(2) ?
    C10 C19 C18 . . 121.1(2) ?
    O4 C20 H20A . . 109.5 ?
    O4 C20 H20B . . 109.5 ?
    H20A C20 H20B . . 109.5 ?
    O4 C20 H20C . . 109.5 ?
    H20A C20 H20C . . 109.5 ?
    H20B C20 H20C . . 109.5 ?
loop_
    _geom_torsion_atom_site_label_1
    _geom_torsion_atom_site_label_2
    _geom_torsion_atom_site_label_3
    _geom_torsion_atom_site_label_4
    _geom_torsion_site_symmetry_1
    _geom_torsion_site_symmetry_2
    _geom_torsion_site_symmetry_3
    _geom_torsion_site_symmetry_4
    _geom_torsion
    _geom_torsion_publ_flag
    N1 Sn1 O1 C1 . . . . -2.17(18) ?
    Cl3 Sn1 O1 C1 . . . . -94.42(18) ?
    Cl2 Sn1 O1 C1 . . . . -1.2(4) ?
    Cl1 Sn1 O1 C1 . . . . 172.13(18) ?
    Cl4 Sn1 O1 C1 . . . . 82.12(18) ?
    O1 Sn1 N1 C6 . . . . 177.6(2) ?
    Cl3 Sn1 N1 C6 . . . . -95.0(2) ?
    Cl2 Sn1 N1 C6 . . . . -2.2(2) ?
    Cl1 Sn1 N1 C6 . . . . 147.4(2) ?
    Cl4 Sn1 N1 C6 . . . . 89.0(2) ?
    O1 Sn1 N1 C2 . . . . 4.76(17) ?
    Cl3 Sn1 N1 C2 . . . . 92.16(17) ?
    Cl2 Sn1 N1 C2 . . . . -175.07(17) ?
    Cl1 Sn1 N1 C2 . . . . -25.5(4) ?
    Cl4 Sn1 N1 C2 . . . . -83.84(17) ?
    Sn1 O1 C1 O2 . . . . -179.9(2) ?
    Sn1 O1 C1 C2 . . . . -0.6(3) ?
    C6 N1 C2 C3 . . . . 0.0(4) ?
    Sn1 N1 C2 C3 . . . . 173.5(2) ?
    C6 N1 C2 C1 . . . . 180.0(2) ?
    Sn1 N1 C2 C1 . . . . -6.5(3) ?
    O2 C1 C2 N1 . . . . -175.7(2) ?
    O1 C1 C2 N1 . . . . 4.9(3) ?
    O2 C1 C2 C3 . . . . 4.3(4) ?
    O1 C1 C2 C3 . . . . -175.1(3) ?
    N1 C2 C3 C4 . . . . 0.0(4) ?
    C1 C2 C3 C4 . . . . -180.0(2) ?
    C2 C3 C4 C5 . . . . 0.4(4) ?
    C3 C4 C5 C6 . . . . -0.7(4) ?
    C2 N1 C6 C5 . . . . -0.4(4) ?
    Sn1 N1 C6 C5 . . . . -172.9(2) ?
    C4 C5 C6 N1 . . . . 0.8(5) ?
    C19 N2 C7 C8 . . . . 0.3(4) ?
    N2 C7 C8 C9 . . . . -0.6(4) ?
    C7 C8 C9 C10 . . . . 0.1(4) ?
    C8 C9 C10 C19 . . . . 0.7(4) ?
    C8 C9 C10 C11 . . . . -178.4(2) ?
    C9 C10 C11 C12 . . . . 179.8(2) ?
    C19 C10 C11 C12 . . . . 0.7(4) ?
    C10 C11 C12 C13 . . . . 0.5(4) ?
    C11 C12 C13 C14 . . . . 179.7(3) ?
    C11 C12 C13 C18 . . . . -1.1(4) ?
    C18 C13 C14 C15 . . . . 0.2(4) ?
    C12 C13 C14 C15 . . . . 179.4(3) ?
    C13 C14 C15 C16 . . . . 0.1(4) ?
    C14 C15 C16 C17 . . . . 0.1(4) ?
    C15 C16 C17 O3 . . . . 178.8(2) ?
    C15 C16 C17 C18 . . . . -0.6(4) ?
    O3 C17 C18 C13 . . . . -178.5(2) ?
    C16 C17 C18 C13 . . . . 0.9(4) ?
    O3 C17 C18 C19 . . . . 1.1(4) ?
    C16 C17 C18 C19 . . . . -179.4(2) ?
    C14 C13 C18 C17 . . . . -0.7(4) ?
    C12 C13 C18 C17 . . . . -179.9(2) ?
    C14 C13 C18 C19 . . . . 179.6(2) ?
    C12 C13 C18 C19 . . . . 0.4(4) ?
    C7 N2 C19 C10 . . . . 0.5(4) ?
    C7 N2 C19 C18 . . . . -179.9(2) ?
    C9 C10 C19 N2 . . . . -1.0(3) ?
    C11 C10 C19 N2 . . . . 178.1(2) ?
    C9 C10 C19 C18 . . . . 179.5(2) ?
    C11 C10 C19 C18 . . . . -1.4(4) ?
    C17 C18 C19 N2 . . . . 1.7(4) ?
    C13 C18 C19 N2 . . . . -178.7(2) ?
    C17 C18 C19 C10 . . . . -178.8(2) ?
    C13 C18 C19 C10 . . . . 0.8(4) ?
loop_
    _geom_hbond_atom_site_label_D
    _geom_hbond_atom_site_label_H
    _geom_hbond_atom_site_label_A
    _geom_hbond_site_symmetry_A
    _geom_hbond_distance_DH
    _geom_hbond_distance_HA
    _geom_hbond_distance_DA
    _geom_hbond_angle_DHA
    O3 H3 O4 . 0.840(10)
                       1.730(10)
                               2.554(2) 170(3)
    O4 H4 O2 . 0.830(10)
                       1.870(10)
                               2.698(3) 174(3)
    N2 H2 Cl4 8_547 0.870(10)
                            2.58(2) 3.255(2) 135(2)
