# Supplementary material for: 10-Hy­droxy­benzo[h]quinolin-1-ium tetra­chlorido(pyridine-2-carboxyl­ato-κ2 N,O)stannate(IV) methanol monosolvate
Source: Acta Crystallogr Sect E Struct Rep Online. 2012 May 5;68(Pt 6):m743. doi: 10.1107/S1600536812019605 (PMC3379083; doi:10.1107/S1600536812019605)
Supplement: Supplementary file 2 [file e-68-0m743-Isup2.hkl]

# 
# h,k,l, Fc-squared, Fo-squared, sigma(Fo-squared) and status flag 
# 
data_I
_shelx_title '  C2/c' 
_shelx_refln_list_code          4 
_shelx_F_calc_maximum      693.38 
_exptl_crystal_F_000      2416.00 
_reflns_d_resolution_high  0.7680 
 
loop_ 
 _symmetry_equiv_pos_as_xyz 
 'x, y, z' 
 'x, -y, z+1/2' 
 'x+1/2, y+1/2, z' 
 'x+1/2, -y+1/2, z+1/2' 
 '-x, -y, -z' 
 '-x, y, -z-1/2' 
 '-x+1/2, -y+1/2, -z' 
 '-x+1/2, y+1/2, -z-1/2' 
 
_cell_length_a    31.5065 
_cell_length_b     8.0802 
_cell_length_c    20.0948 
_cell_angle_alpha  90.000 
_cell_angle_beta  115.722 
_cell_angle_gamma  90.000 
 
_shelx_F_squared_multiplier     1.000 
 
loop_ 
 _refln_index_h 
 _refln_index_k 
 _refln_index_l 
 _refln_F_squared_calc 
 _refln_F_squared_meas 
 _refln_F_squared_sigma 
 _refln_observed_status 
   4   0   0    11915.74    13064.17    325.93 o 
   6   0   0   106441.28   103970.52   1210.63 o 
   8   0   0     2434.36     2154.67    354.60 o 
  10   0   0    22936.27    21068.52    479.74 o 
  12   0   0    36592.36    34918.61    832.05 o 
  14   0   0      406.86      601.61    103.59 o 
  16   0   0    52483.45    52248.37    856.47 o 
  18   0   0     1084.52      999.58    152.13 o 
  20   0   0    16673.26    15882.29    780.23 o 
  22   0   0     4608.37     5123.55    308.53 o 
  24   0   0     9282.99     9217.49    501.85 o 
  26   0   0    12890.38    12770.76   1384.76 o 
  28   0   0    41806.36    40034.45   1608.53 o 
  30   0   0     1521.21     1407.65    245.20 o 
  32   0   0    38700.64    40014.54   1949.48 o 
  34   0   0     7754.75     7512.66    578.86 o 
  36   0   0      922.45      696.12    198.33 o 
   1   1   0    21734.39    21210.90    309.82 o 
   3   1   0    44691.17    46368.02    552.53 o 
   5   1   0      367.49      424.21     37.65 o 
   7   1   0    65851.55    66818.56    695.74 o 
   9   1   0      693.70      581.77     54.96 o 
  11   1   0    32646.40    33262.71    493.54 o 
  13   1   0    15528.91    16799.71    321.09 o 
  15   1   0     4155.52     4478.09    173.17 o 
  17   1   0     2279.31     2412.04    122.36 o 
  19   1   0      125.93      168.87     42.35 o 
  21   1   0    20562.43    20411.92    393.91 o 
  23   1   0    17425.60    18188.03    425.85 o 
  25   1   0      425.39      320.97     71.33 o 
  27   1   0        0.06       22.42     59.59 o 
  29   1   0    19868.04    19409.81    575.03 o 
  31   1   0     6973.17     7499.41    480.99 o 
  33   1   0      224.37      235.59     93.64 o 
  35   1   0      667.51     1035.80    302.21 o 
   0   2   0    75901.60    75009.45    713.84 o 
   2   2   0     3166.10     2885.05     77.04 o 
   4   2   0    81118.86    81738.13    434.30 o 
   6   2   0     1186.73     1183.53     84.21 o 
   8   2   0     1019.58     1092.88     49.06 o 
  10   2   0     2593.70     2356.40    115.62 o 
  12   2   0    59858.10    62156.47    574.34 o 
  14   2   0      755.29      665.88     62.21 o 
  16   2   0    12978.88    12019.75    306.67 o 
  18   2   0     2127.92     2036.30    110.48 o 
  20   2   0    13069.20    12624.15    366.55 o 
  22   2   0       10.41       12.30     42.24 o 
  24   2   0     4077.46     4054.87    199.35 o 
  26   2   0       60.87       49.25     60.02 o 
  28   2   0     2482.31     2252.83    190.47 o 
  30   2   0       11.71       17.06     66.51 o 
  32   2   0     3025.24     3253.99    413.69 o 
  34   2   0     1733.52     1421.34    386.66 o 
  36   2   0      257.73      518.28    212.55 o 
   1   3   0    17678.42    16333.24    243.04 o 
   3   3   0   132014.80   128894.90    586.85 o 
   5   3   0    10877.75    10142.30    178.95 o 
   7   3   0   204710.36   202625.55   1588.92 o 
   9   3   0    92860.63    92488.68   1162.12 o 
  11   3   0     2298.32     2149.38     93.69 o 
  13   3   0    15344.02    15663.74    316.59 o 
  15   3   0      211.51      287.17     26.76 o 
  17   3   0      602.91      593.49     57.97 o 
  19   3   0    13086.75    13399.43    270.52 o 
  21   3   0     2340.55     2349.33    124.49 o 
  23   3   0    23045.09    24196.64    516.16 o 
  25   3   0     9629.83    10283.20    289.63 o 
  27   3   0     2793.42     2857.71    320.32 o 
  29   3   0    10556.65    10991.30    734.21 o 
  31   3   0    13488.35    13943.62   1286.41 o 
  33   3   0       23.82     -132.71    233.08 o 
  35   3   0    13264.16    13685.60    908.59 o 
   0   4   0   203783.34   200587.78   1402.35 o 
   2   4   0    53848.51    54571.86    510.79 o 
   4   4   0    34017.41    33075.71    507.46 o 
   6   4   0    31090.84    30419.54    360.43 o 
   8   4   0      311.27      394.01     41.45 o 
  10   4   0    36327.23    37639.52    778.78 o 
  12   4   0      157.93      382.00     66.47 o 
  14   4   0     1983.10     2326.23    158.13 o 
  16   4   0     5652.99     6177.98    241.13 o 
  18   4   0     1166.18     1213.64    113.28 o 
  20   4   0     7871.42     7449.63    550.02 o 
  22   4   0    17840.01    16932.09   1344.81 o 
  24   4   0     4124.29     3472.75    166.46 o 
  26   4   0     3903.47     3329.25    419.59 o 
  28   4   0    11656.73    11535.95    934.28 o 
  30   4   0      191.26       92.04    349.87 o 
  32   4   0     7803.04     7729.20    689.16 o 
  34   4   0     1111.68     1017.81    303.06 o 
   1   5   0      600.67      685.75     72.65 o 
   3   5   0     9026.05     8633.31    244.71 o 
   5   5   0    23484.09    23269.62    379.37 o 
   7   5   0     4913.23     4662.18    168.66 o 
   9   5   0    21372.65    21021.33    301.28 o 
  11   5   0     1109.84     1284.68    137.77 o 
  13   5   0     1006.77      968.89    113.09 o 
  15   5   0       65.90       73.78    109.20 o 
  17   5   0     6405.23     6168.83    330.97 o 
  19   5   0     6700.40     7114.95    562.32 o 
  21   5   0       65.89     -133.26    141.88 o 
  23   5   0     5128.90     4758.28    511.19 o 
  25   5   0      941.29      605.47    283.40 o 
  27   5   0      177.28     -154.09    154.09 o 
  29   5   0      312.46      357.88    265.89 o 
  31   5   0      188.62      -93.02    170.52 o 
   0   6   0   136688.91   134541.20   1708.36 o 
   2   6   0     8732.04     7907.55    330.55 o 
   4   6   0    17589.69    17379.13    623.23 o 
   6   6   0    51202.40    50423.07   1057.63 o 
   8   6   0     1722.30     1680.38    123.36 o 
  10   6   0    26383.43    26894.30    508.91 o 
  12   6   0    50937.66    53382.81   1199.72 o 
  14   6   0       46.95       25.17     58.39 o 
  16   6   0    30237.86    29515.92   1582.11 o 
  18   6   0       19.45     -108.89    133.02 o 
  20   6   0    18606.28    18580.21    967.24 o 
  22   6   0     1994.31     1715.51    487.78 o 
  24   6   0        2.45      117.52    140.60 o 
  26   6   0      358.36      628.71    227.24 o 
  28   6   0     9311.66     8947.70    765.67 o 
  30   6   0        1.50      336.68    193.54 o 
   1   7   0     9330.07     9553.75    408.78 o 
   3   7   0     9437.00     9056.80    509.89 o 
   5   7   0      934.41      885.06    132.35 o 
   7   7   0    17965.00    18245.72    448.37 o 
   9   7   0    25720.43    27904.83    705.78 o 
  11   7   0       29.01      203.16    106.98 o 
  13   7   0     7086.14     7268.02    350.23 o 
  15   7   0     1717.33     1604.54    156.69 o 
  17   7   0     3929.52     4153.79    470.98 o 
  19   7   0     2390.18     2702.78    435.97 o 
  21   7   0      166.32     -115.09    127.62 o 
  23   7   0     3385.50     3376.90    459.76 o 
  25   7   0     6234.77     6003.59    634.38 o 
  27   7   0      232.32      324.27    238.06 o 
   0   8   0     7424.15     6964.97    467.47 o 
   2   8   0      479.14      578.97    111.68 o 
   4   8   0      330.17      263.04    101.12 o 
   6   8   0       52.70      -13.58     79.29 o 
   8   8   0      417.11      194.38     94.14 o 
  10   8   0      455.76      289.90    168.26 o 
  12   8   0     2737.42     2889.48    449.75 o 
  14   8   0       93.69      131.82    252.70 o 
  16   8   0     4332.39     3222.85    429.89 o 
  18   8   0      267.95        1.37    226.90 o 
  20   8   0      426.75      155.69    163.16 o 
  22   8   0     5748.51     6212.03    656.96 o 
  24   8   0       23.17      -62.85    225.34 o 
   1   9   0     2066.67     1958.26    189.06 o 
   3   9   0    20447.06    19446.06    655.16 o 
   5   9   0    11993.54    12262.81    550.18 o 
   7   9   0     9220.33     8453.75   1079.24 o 
   9   9   0    19863.13    21298.47   1026.37 o 
  11   9   0       16.36      -81.82    281.18 o 
  13   9   0    21073.90    21545.29   1096.80 o 
  15   9   0       43.59       43.45    173.46 o 
  17   9   0     1881.18     2024.96    382.48 o 
  19   9   0    11152.04    12298.62    912.36 o 
   0  10   0    17544.09    18733.52   1256.62 o 
   2  10   0     5621.24     6474.59    529.17 o 
   4  10   0      433.96      277.74    198.09 o 
   6  10   0     8368.24     8474.15    652.79 o 
   8  10   0     3841.15     3487.45    452.23 o 
  10  10   0    16441.12    15249.53    928.84 o 
 -37   1   1     5244.80     5662.19    542.35 o 
 -35   1   1     1459.69     1500.05    358.62 o 
 -33   1   1     9046.26     9690.18    431.74 o 
 -31   1   1     1178.48     1668.01    185.00 o 
 -29   1   1    13887.93    14006.94    477.40 o 
 -27   1   1      324.34      269.80     64.23 o 
 -25   1   1     4794.72     4426.26    215.52 o 
 -23   1   1     1341.92     1300.25    103.65 o 
 -21   1   1    26283.26    26616.70    434.18 o 
 -19   1   1     1551.49     1552.17    124.94 o 
 -17   1   1    54139.59    52870.89    553.22 o 
 -15   1   1    13187.12    13960.18    256.98 o 
 -13   1   1   170751.63   170096.47    819.71 o 
 -11   1   1     1523.41     1425.39     70.21 o 
  -9   1   1   114691.77   115933.65    944.19 o 
  -7   1   1    79356.95    80052.88    551.12 o 
  -5   1   1      540.76      454.87     85.92 o 
  -3   1   1   123676.95   123615.30    876.60 o 
  -1   1   1   202540.64   197799.28    729.04 o 
   1   1   1      600.59      578.99     41.06 o 
   3   1   1    96407.93    98894.55    522.81 o 
   5   1   1     4172.39     3885.43    128.98 o 
   7   1   1    23743.59    23723.90    350.77 o 
   9   1   1    21675.83    21385.02    340.74 o 
  11   1   1     8452.76     8308.17    231.88 o 
  13   1   1    37078.38    37362.85    530.47 o 
  15   1   1    27868.40    27133.11    489.71 o 
  17   1   1     8427.14     8318.18    287.38 o 
  19   1   1    20078.27    19994.05    486.47 o 
  21   1   1    11748.90    12464.06    319.48 o 
  23   1   1    17920.58    17063.18    477.40 o 
  25   1   1     1197.95     1323.28    131.07 o 
  27   1   1    19767.62    19888.28    574.31 o 
  29   1   1      178.61      170.80     82.27 o 
  31   1   1    26979.76    26765.62    717.50 o 
  33   1   1     9246.34     9605.94    463.42 o 
  35   1   1     7454.67     7315.88    812.19 o 
 -36   2   1     6068.80     6536.14    665.71 o 
 -34   2   1     4626.47     4666.79    497.38 o 
 -32   2   1    10620.37     9826.95   1327.09 o 
 -30   2   1     4764.86     4916.01    278.34 o 
 -28   2   1     7932.69     7662.03    332.96 o 
 -26   2   1     2782.76     2855.71    170.04 o 
 -24   2   1     3729.17     3803.14    183.08 o 
 -22   2   1     3666.82     3674.20    169.54 o 
 -20   2   1    43264.91    43771.92    510.15 o 
 -18   2   1      142.87      111.48     48.12 o 
 -16   2   1    85571.98    88324.95    726.10 o 
 -14   2   1    46517.56    46382.06    501.70 o 
 -12   2   1      847.31      481.22     55.20 o 
 -10   2   1   369410.88   367756.91   2564.84 o 
  -8   2   1    23131.26    23168.65    591.99 o 
  -6   2   1   195233.92   196627.75   1589.50 o 
  -4   2   1    49954.10    47043.75    462.08 o 
  -2   2   1     5699.58     5745.47    127.93 o 
   0   2   1   174645.91   171767.19   1321.12 o 
   2   2   1   119230.86   117930.70   1179.59 o 
   4   2   1    61442.47    61739.22    668.30 o 
   6   2   1    64389.15    65613.41    591.19 o 
   8   2   1    68559.69    72225.73    704.37 o 
  10   2   1     8731.28     9576.07    287.37 o 
  12   2   1    33847.95    33608.27    516.54 o 
  14   2   1       93.53       36.96     41.70 o 
  16   2   1     9580.14     9824.66    272.83 o 
  18   2   1     8976.29     9302.20    247.50 o 
  20   2   1       33.28       43.33     53.71 o 
  22   2   1    19330.40    18791.80    418.76 o 
  24   2   1      362.73      365.91     74.60 o 
  26   2   1     6234.54     6076.94    410.33 o 
  28   2   1    18085.82    17985.46    540.93 o 
  30   2   1    13545.28    14280.74    498.81 o 
  32   2   1      554.11      611.33    209.28 o 
  34   2   1    30450.26    32598.37   1335.72 o 
 -35   3   1     1413.06     1293.15    301.42 o 
 -33   3   1      455.94      289.06    172.01 o 
 -31   3   1     1511.47     1779.72    311.88 o 
 -29   3   1      471.56      264.15    157.41 o 
 -27   3   1      514.77      543.79     85.97 o 
 -25   3   1     5791.13     5956.89    205.41 o 
 -23   3   1     5278.55     5434.13    182.82 o 
 -21   3   1      635.16      701.24     88.08 o 
 -19   3   1      146.35      206.47     33.22 o 
 -17   3   1     3511.33     3531.36    197.97 o 
 -15   3   1      545.80      807.18    227.22 o 
 -13   3   1      353.86      171.39     49.44 o 
 -11   3   1     2026.30     1797.06    166.79 o 
  -9   3   1    21260.96    21902.78    533.83 o 
  -7   3   1      389.74      459.09     56.99 o 
  -5   3   1    19306.97    19482.37    222.82 o 
  -3   3   1     2398.23     2514.23     88.90 o 
  -1   3   1      445.22      502.82     48.08 o 
   1   3   1     7130.48     7385.47    160.81 o 
   3   3   1     6970.95     7690.05    156.29 o 
   5   3   1      169.57      124.03     23.88 o 
   7   3   1      372.97      446.08     44.88 o 
   9   3   1      779.67      966.40     68.81 o 
  11   3   1     4562.41     4688.18    142.88 o 
  13   3   1    35787.19    37982.98    418.45 o 
  15   3   1     7100.70     7099.60    207.48 o 
  17   3   1     1283.88     1175.50     88.89 o 
  19   3   1     1407.61     1267.56    102.25 o 
  21   3   1       91.30      -23.84     41.60 o 
  23   3   1     1711.84     1690.20    125.33 o 
  25   3   1      527.91      489.36     97.59 o 
  27   3   1      127.46      106.66     59.36 o 
  29   3   1      226.31      -59.96    151.50 o 
  31   3   1      101.95      122.72    163.72 o 
  33   3   1       84.90      131.59    328.19 o 
 -34   4   1      480.39      694.61    237.46 o 
 -32   4   1     3664.41     4887.36    550.95 o 
 -30   4   1     1890.25     2068.98    473.24 o 
 -28   4   1       27.00      -31.39    162.45 o 
 -26   4   1    12172.25    12414.46    773.10 o 
 -24   4   1     4285.42     4376.39    452.58 o 
 -22   4   1    16808.81    17100.75    848.78 o 
 -20   4   1    10888.14    11250.43    664.22 o 
 -18   4   1     3561.71     3358.24    354.22 o 
 -16   4   1     5773.74     5858.89    574.48 o 
 -14   4   1    11769.73    13659.02    895.75 o 
 -12   4   1     5220.01     5503.75    194.98 o 
 -10   4   1    82157.21    81907.84    831.88 o 
  -8   4   1    51290.41    53017.42    462.23 o 
  -6   4   1    60766.87    58233.55    564.73 o 
  -4   4   1   106703.63   105953.47    765.90 o 
  -2   4   1        8.51       -5.30     34.54 o 
   0   4   1    27218.13    25479.74    359.20 o 
   2   4   1    63964.32    63399.06    534.98 o 
   4   4   1     2994.72     3101.99    114.68 o 
   6   4   1    59907.56    60569.50    593.80 o 
   8   4   1     5878.88     6143.24    164.73 o 
  10   4   1    14162.39    13799.26    231.70 o 
  12   4   1       32.52       40.49     19.56 o 
  14   4   1     1235.26     1120.05     82.82 o 
  16   4   1      921.27      999.13     61.42 o 
  18   4   1     9794.94     9481.04    294.08 o 
  20   4   1     2802.36     2747.89     87.11 o 
  22   4   1    14210.98    14140.99    224.34 o 
  24   4   1    13183.69    12936.67    409.69 o 
  26   4   1     2786.28     2681.56    386.83 o 
  28   4   1    12125.37    12984.54    848.21 o 
  30   4   1     2146.33     1703.24    352.75 o 
  32   4   1      596.19      221.45    513.30 o 
 -33   5   1     4146.63     5292.01    600.28 o 
 -31   5   1     2079.61     2514.16    422.68 o 
 -29   5   1     6111.22     6420.12    624.12 o 
 -27   5   1     4175.60     4856.43    528.15 o 
 -25   5   1     9054.81     9098.62   1601.04 o 
 -23   5   1    10797.80    10444.51    777.71 o 
 -21   5   1    14015.25    14119.03    800.13 o 
 -19   5   1     3781.29     3828.24    413.40 o 
 -17   5   1    11870.32    11780.61    684.10 o 
 -15   5   1     9809.26     8669.47    855.72 o 
 -13   5   1    58188.64    57909.20    721.38 o 
 -11   5   1     5887.37     5845.08    402.66 o 
  -9   5   1    49711.76    50613.61    494.68 o 
  -7   5   1    75917.28    77026.41    741.47 o 
  -5   5   1     3469.80     2886.17    156.25 o 
  -3   5   1    54146.31    54018.97    680.89 o 
  -1   5   1    97472.49    95816.18    841.34 o 
   1   5   1     4001.55     3884.68    171.42 o 
   3   5   1    80398.45    79181.99    798.55 o 
   5   5   1    12292.46    11841.86    371.68 o 
   7   5   1     9467.30     9179.78    229.54 o 
   9   5   1    15873.67    15705.02    361.82 o 
  11   5   1    13251.23    13129.84    573.22 o 
  13   5   1     7048.82     7488.77    348.38 o 
  15   5   1    12548.90    13679.13    447.47 o 
  17   5   1     7841.29     8312.39    457.73 o 
  19   5   1    23457.31    24206.06    590.06 o 
  21   5   1     2634.57     2559.83    364.40 o 
  23   5   1      751.36      970.17    240.11 o 
  25   5   1    12261.63    12853.11    842.29 o 
  27   5   1    16402.02    16450.87    984.05 o 
  29   5   1     2497.60     2438.52    948.52 o 
  31   5   1    24173.22    26877.69   1363.87 o 
 -30   6   1      290.67      405.06    169.27 o 
 -28   6   1        0.75      -26.79    195.10 o 
 -26   6   1       26.11      111.19    141.41 o 
 -24   6   1       42.59       53.82    187.90 o 
 -22   6   1       31.42      -42.19    232.62 o 
 -20   6   1     2253.74     2024.39    340.15 o 
 -18   6   1     2299.56     2371.93    352.30 o 
 -16   6   1     8147.00     8468.45    609.11 o 
 -14   6   1     2371.68     2244.56    163.18 o 
 -12   6   1     4393.52     5004.32    287.71 o 
 -10   6   1    14208.95    14604.72    300.03 o 
  -8   6   1     1969.24     2033.17    152.64 o 
  -6   6   1     1276.25     1417.95    122.01 o 
  -4   6   1     1543.26     1526.77    131.60 o 
  -2   6   1     2423.64     2485.73    196.78 o 
   0   6   1        6.57      -16.86     89.79 o 
   2   6   1      760.34      617.15    177.30 o 
   4   6   1      521.40      535.44    105.01 o 
   6   6   1     1233.33     1040.75     94.19 o 
   8   6   1     7500.64     7813.08    229.88 o 
  10   6   1       18.26       68.32     52.46 o 
  12   6   1     7264.90     7021.20    243.40 o 
  14   6   1      340.90      266.85     89.49 o 
  16   6   1     4417.38     4598.62    300.52 o 
  18   6   1      633.26      379.91    136.27 o 
  20   6   1      972.32     1341.36    290.63 o 
  22   6   1      522.62      611.65    222.65 o 
  24   6   1        0.99      -16.92    121.56 o 
  26   6   1       32.95       24.87    120.88 o 
  28   6   1      537.66      553.58    226.79 o 
 -27   7   1      284.37      169.22    331.98 o 
 -25   7   1     3258.76     3851.46    500.43 o 
 -23   7   1      807.20      394.59    283.58 o 
 -21   7   1      671.82      715.40    237.62 o 
 -19   7   1     6462.54     7148.41    626.41 o 
 -17   7   1     7111.58     6822.93    650.19 o 
 -15   7   1     1162.82     1088.97    248.26 o 
 -13   7   1    17131.33    17938.38    575.47 o 
 -11   7   1     6596.79     6331.47    304.54 o 
  -9   7   1     1243.87     1292.36    117.60 o 
  -7   7   1    15453.23    16034.70    663.31 o 
  -5   7   1    10129.54     9985.29    411.81 o 
  -3   7   1    12657.08    11941.33    454.18 o 
  -1   7   1    59433.64    59365.02   1183.47 o 
   1   7   1     1179.03     1116.17    130.19 o 
   3   7   1    43997.89    43896.17    746.57 o 
   5   7   1      723.00      467.87    148.24 o 
   7   7   1    12885.21    12993.23    404.65 o 
   9   7   1     3251.78     2906.06    241.13 o 
  11   7   1     3239.52     3260.97    257.51 o 
  13   7   1       52.84       44.72     56.92 o 
  15   7   1     4200.46     4114.95    391.93 o 
  17   7   1      126.05        6.27    210.32 o 
  19   7   1     1385.72      742.76    233.05 o 
  21   7   1     4970.97     4715.33    543.02 o 
  23   7   1       11.02     -166.54    166.54 o 
  25   7   1     3246.87     3413.96    692.67 o 
 -24   8   1      648.04      771.06    343.96 o 
 -22   8   1    10281.38    12382.83    902.95 o 
 -20   8   1     8151.79     7924.04    707.40 o 
 -18   8   1     1664.07     1694.44    331.94 o 
 -16   8   1     7806.80     8039.97    662.15 o 
 -14   8   1     2974.58     3025.23    407.11 o 
 -12   8   1      239.38       60.25    150.07 o 
 -10   8   1    28890.71    29270.13    726.34 o 
  -8   8   1    10878.69    10948.30    436.15 o 
  -6   8   1    29854.62    31010.64    761.35 o 
  -4   8   1    60982.59    61645.95   1363.20 o 
  -2   8   1     1950.21     1738.65    171.33 o 
   0   8   1    43942.27    44726.18    820.39 o 
   2   8   1    24394.59    24952.09    607.98 o 
   4   8   1       16.07      -96.72     96.72 o 
   6   8   1    25283.86    26625.67    708.97 o 
   8   8   1     2742.59     2835.00    299.99 o 
  10   8   1     5504.74     5175.71    514.63 o 
  12   8   1     2983.35     2576.42    371.92 o 
  14   8   1      204.64       22.97    121.51 o 
  16   8   1      522.71      734.40    310.93 o 
  18   8   1     5054.38     5386.53    799.07 o 
  20   8   1     3000.94     2622.95    427.44 o 
  22   8   1    12330.41    12301.75   1476.54 o 
 -19   9   1      693.12      680.98    235.84 o 
 -17   9   1     1668.97      997.36    287.87 o 
 -15   9   1     3225.76     3196.24    456.50 o 
 -13   9   1      725.73      400.13    406.50 o 
 -11   9   1     2315.64     2312.47    360.42 o 
  -9   9   1      411.69      165.58    190.70 o 
  -7   9   1     4556.96     3996.79    475.60 o 
  -5   9   1      170.16      249.39    179.59 o 
  -3   9   1     3009.34     3067.92    232.56 o 
  -1   9   1     2669.28     2726.75    222.54 o 
   1   9   1      267.07      194.90     84.83 o 
   3   9   1     1470.20     1291.93    188.11 o 
   5   9   1      542.66      304.62    125.57 o 
   7   9   1     1578.42     1202.34    277.48 o 
   9   9   1     2865.92     2773.97    393.10 o 
  11   9   1       32.86       45.01    231.14 o 
  13   9   1     1737.30     1778.54    401.70 o 
  15   9   1       65.77      -31.62    233.37 o 
  17   9   1      147.65      104.79    201.78 o 
 -12  10   1      252.80      523.70    220.24 o 
 -10  10   1     6430.15     6376.74    612.45 o 
  -8  10   1     2175.70     2187.20    666.13 o 
  -6  10   1    11366.08    10580.80    719.82 o 
  -4  10   1     8485.47     8914.17    639.81 o 
  -2  10   1      146.24      -78.96    256.57 o 
   0  10   1     3866.31     3633.19    399.53 o 
   2  10   1     4853.93     4736.40    686.31 o 
   4  10   1        9.55     -188.16    188.16 o 
   6  10   1     2613.19     2465.60    703.55 o 
   8  10   1     3403.82     3168.17    437.11 o 
  10  10   1     5903.93     5881.37    591.55 o 
 -36   0   2     3494.54     3667.32    399.16 o 
 -34   0   2    18359.77    18255.17    845.26 o 
 -32   0   2     4767.08     4201.84    423.93 o 
 -30   0   2    39879.46    38187.36   1779.44 o 
 -28   0   2     2061.21     2448.47    281.58 o 
 -26   0   2    16085.26    16049.91    538.21 o 
 -24   0   2     4846.34     4850.52    284.34 o 
 -22   0   2     9608.75     9449.54    507.22 o 
 -20   0   2    65515.43    64813.67    925.56 o 
 -18   0   2     9300.32     8910.48    322.97 o 
 -16   0   2    74621.23    72703.16    858.16 o 
 -14   0   2    92389.25    87834.32    874.07 o 
 -12   0   2     5501.71     5762.00    211.44 o 
 -10   0   2   119738.73   113892.21    726.32 o 
  -8   0   2   229639.58   225598.36   1640.02 o 
  -6   0   2     8924.42     9175.37    187.73 o 
  -4   0   2   292499.47   286227.06   1604.00 o 
   2   0   2   461497.19   439774.63   2280.65 o 
   4   0   2     3103.11     2448.72    202.00 o 
   6   0   2     5507.87     5039.54    247.50 o 
   8   0   2    23080.84    23660.03    550.22 o 
  10   0   2      754.12      506.66     93.23 o 
  12   0   2      683.45      549.04    102.43 o 
  14   0   2     1233.64      942.86    222.52 o 
  16   0   2     5914.92     5449.49    276.10 o 
  18   0   2    11012.65    10565.27    497.30 o 
  20   0   2    29144.91    28071.23   1547.86 o 
  22   0   2    15968.60    15714.74    669.41 o 
  24   0   2    33042.25    32098.37    996.99 o 
  26   0   2    12482.47    12496.63    655.64 o 
  28   0   2    47596.41    47122.60   1319.73 o 
  30   0   2    52865.68    51730.27   1431.88 o 
  32   0   2      436.62      493.40    204.03 o 
  34   0   2    19197.50    17436.99    894.28 o 
 -37   1   2     1899.75     1968.61    351.00 o 
 -35   1   2      283.42      261.21    110.85 o 
 -33   1   2     1732.77     1615.93    184.26 o 
 -31   1   2     3245.02     3418.52    244.66 o 
 -29   1   2     2900.54     3005.82    191.33 o 
 -27   1   2    16239.23    16259.31    419.05 o 
 -25   1   2     3754.13     3510.08    189.21 o 
 -23   1   2    16745.95    16929.98    356.34 o 
 -21   1   2      683.01      524.76     65.62 o 
 -19   1   2    21040.88    20410.07    372.87 o 
 -17   1   2    19197.96    20253.41    322.39 o 
 -15   1   2     3572.66     3667.19    128.44 o 
 -13   1   2     6312.62     5798.41    146.32 o 
 -11   1   2    85553.56    86322.71    548.86 o 
  -9   1   2      301.68      339.08     27.55 o 
  -7   1   2   100965.16   102074.21    484.16 o 
  -5   1   2    48293.86    47890.73    628.17 o 
  -3   1   2     3743.08     3909.44     89.48 o 
  -1   1   2    61095.75    60441.15    462.61 o 
   1   1   2     5465.39     5874.31    127.59 o 
   3   1   2    56746.63    57899.17    526.93 o 
   5   1   2    19233.49    19077.84    327.92 o 
   7   1   2    11032.66    10897.85    273.11 o 
   9   1   2    10381.80     9834.46    380.21 o 
  11   1   2     1193.88     1462.74    105.73 o 
  13   1   2    10639.94    11665.70    315.15 o 
  15   1   2     8687.84     9156.81    296.93 o 
  17   1   2    15419.72    15529.62    407.17 o 
  19   1   2      905.42      835.31    110.75 o 
  21   1   2    29678.62    28610.48    704.37 o 
  23   1   2    14956.52    14031.04    458.10 o 
  25   1   2     9680.19     9251.15    387.04 o 
  27   1   2    10423.93    10419.72    428.22 o 
  29   1   2        4.85      240.00     90.25 o 
  31   1   2     6358.74     5729.04    344.15 o 
  33   1   2     8614.48     9126.74    524.10 o 
  35   1   2      741.83      340.86    182.48 o 
 -36   2   2      670.88      715.96    260.01 o 
 -34   2   2     1661.58     1456.73    292.20 o 
 -32   2   2      558.09      783.75    156.90 o 
 -30   2   2     1010.76     1006.50    123.26 o 
 -28   2   2      232.59      193.82     59.96 o 
 -26   2   2       99.28       47.19     49.82 o 
 -24   2   2     3500.03     3200.60    161.76 o 
 -22   2   2     2073.71     2029.98    122.28 o 
 -20   2   2    11598.46    11671.25    254.73 o 
 -18   2   2    12452.21    12545.78    238.81 o 
 -16   2   2    19870.99    20253.42    273.63 o 
 -14   2   2    24120.45    22308.26    247.68 o 
 -12   2   2      787.52     1111.58    115.22 o 
 -10   2   2    55919.43    55232.48   2331.34 o 
  -8   2   2    18428.18    17777.78    512.53 o 
  -6   2   2       24.15      105.93     56.16 o 
  -4   2   2    69987.10    71494.99    478.98 o 
  -2   2   2     6132.49     6761.08    153.03 o 
   0   2   2    18855.72    19887.15    251.27 o 
   2   2   2    13291.19    13088.63    200.97 o 
   4   2   2        2.70       12.84     25.07 o 
   6   2   2       27.17       47.65     27.86 o 
   8   2   2     3045.02     3416.29    161.66 o 
  10   2   2     3353.60     3880.90    252.81 o 
  12   2   2     1922.29     1742.35    121.43 o 
  14   2   2     4670.22     5143.66    217.55 o 
  16   2   2     2388.45     2119.71    166.60 o 
  18   2   2     8711.05     8764.80    431.94 o 
  20   2   2       37.31      -20.40     55.36 o 
  22   2   2     2670.27     2496.08    189.92 o 
  24   2   2     6555.27     6344.51    269.51 o 
  26   2   2     6045.60     5768.74    305.47 o 
  28   2   2     2078.76     2211.34    252.52 o 
  30   2   2     6188.98     6620.83    349.80 o 
  32   2   2       15.64      -26.08    116.22 o 
  34   2   2     2024.90     1655.17    334.87 o 
 -35   3   2     4157.49     3606.22    465.41 o 
 -33   3   2     7293.62     7932.52    655.07 o 
 -31   3   2     1243.44     1103.35    265.68 o 
 -29   3   2      467.29      439.62    133.83 o 
 -27   3   2    54654.19    55225.86    717.41 o 
 -25   3   2     3606.26     3641.47    147.93 o 
 -23   3   2    33582.25    32864.47    615.61 o 
 -21   3   2    13033.92    13065.63    222.54 o 
 -19   3   2    35702.16    34589.29    732.90 o 
 -17   3   2    40317.15    40568.41   1261.17 o 
 -15   3   2       54.14       19.61     94.06 o 
 -13   3   2    58503.24    57568.13   1174.44 o 
 -11   3   2   151310.41   150191.72   1800.48 o 
  -9   3   2    15360.03    16277.91    564.57 o 
  -7   3   2   280374.81   279060.59   2367.67 o 
  -5   3   2   111042.74   111029.12    809.39 o 
  -3   3   2    35181.93    34318.81    328.53 o 
  -1   3   2    87201.61    84317.57    577.25 o 
   1   3   2    13045.68    12757.62    217.32 o 
   3   3   2    28996.05    30095.25    336.08 o 
   5   3   2    77302.45    78769.09    678.79 o 
   7   3   2     1266.26     1469.57     87.39 o 
   9   3   2    50359.26    51287.17    557.77 o 
  11   3   2     8073.30     8953.99    221.03 o 
  13   3   2     3979.09     3825.09    181.40 o 
  15   3   2     5835.37     6098.03    198.24 o 
  17   3   2    15884.73    16622.49    426.65 o 
  19   3   2     1457.43     1390.93    174.88 o 
  21   3   2    57659.86    57923.59    719.94 o 
  23   3   2    14011.41    14263.48    370.21 o 
  25   3   2    32017.14    32082.91    657.35 o 
  27   3   2    35345.30    35827.68    927.94 o 
  29   3   2     1106.79     1280.74    286.41 o 
  31   3   2    10577.29    11818.68    820.33 o 
  33   3   2    26853.79    30264.98   2290.99 o 
 -34   4   2     5317.82     5537.24    597.01 o 
 -32   4   2     1644.46     1411.81    308.66 o 
 -30   4   2     9944.78    10172.49    742.06 o 
 -28   4   2     1370.57      995.68    256.40 o 
 -26   4   2     9031.59     8853.28    650.38 o 
 -24   4   2      122.77       94.85    125.84 o 
 -22   4   2     7555.25     8358.78    609.28 o 
 -20   4   2    15772.40    16299.31    789.22 o 
 -18   4   2     4413.16     4966.26    426.73 o 
 -16   4   2    14358.98    13640.11    719.02 o 
 -14   4   2    24651.60    25776.35   1206.83 o 
 -12   4   2       52.31      -34.78    112.46 o 
 -10   4   2    15132.07    13786.03    317.33 o 
  -8   4   2    29915.15    29497.32    351.75 o 
  -6   4   2    18575.60    19105.36    320.17 o 
  -4   4   2    47540.06    45985.41    476.83 o 
  -2   4   2    21980.96    21037.47    326.73 o 
   0   4   2    17275.19    17217.31    271.93 o 
   2   4   2    43212.55    43531.55    425.42 o 
   4   4   2     2059.45     1669.65     86.83 o 
   6   4   2     6057.70     5883.93    154.80 o 
   8   4   2     6084.29     6784.44    189.17 o 
  10   4   2     3161.71     3821.29    139.53 o 
  12   4   2    10152.57    10896.19    269.41 o 
  14   4   2       50.75       83.40     31.52 o 
  16   4   2       49.66       58.77     49.78 o 
  18   4   2     6609.07     6796.01    201.39 o 
  20   4   2     3823.37     3611.60    136.28 o 
  22   4   2     1960.95     2028.61    122.59 o 
  24   4   2    20622.90    20318.71    570.91 o 
  26   4   2     2677.77     2333.01    373.03 o 
  28   4   2    12158.34    12192.38    834.54 o 
  30   4   2    14144.66    15425.21    965.91 o 
  32   4   2       24.07      -11.95    117.70 o 
 -33   5   2      912.45     1004.40    341.33 o 
 -31   5   2      592.33      361.17    229.74 o 
 -29   5   2     1138.67     1214.16    288.61 o 
 -27   5   2     1485.98     1273.50    287.83 o 
 -25   5   2      478.01      856.13    240.87 o 
 -23   5   2     1286.53     1135.96    268.35 o 
 -21   5   2     2411.39     2251.26    337.06 o 
 -19   5   2     1007.00     1050.22    392.93 o 
 -17   5   2     8262.81     8559.43    717.82 o 
 -15   5   2     5133.26     5512.80    526.15 o 
 -13   5   2    17590.47    15835.05   1275.27 o 
 -11   5   2    18884.82    18974.80    434.08 o 
  -9   5   2     2116.75     2038.13     92.57 o 
  -7   5   2    23204.78    22778.18    404.27 o 
  -5   5   2     2100.61     2256.82    158.67 o 
  -3   5   2      910.38      834.12     83.14 o 
  -1   5   2      670.30      689.22     63.85 o 
   1   5   2       40.74       62.42     33.20 o 
   3   5   2     1902.48     1967.47    108.26 o 
   5   5   2     3421.96     3239.10    132.53 o 
   7   5   2     7409.34     7035.41    178.43 o 
   9   5   2     9783.53     9861.61    248.06 o 
  11   5   2     2504.80     2150.03    111.52 o 
  13   5   2      130.81      142.12     34.44 o 
  15   5   2     1233.69     1149.06     98.82 o 
  17   5   2      170.70      169.99     42.00 o 
  19   5   2     1579.17     1399.87    177.55 o 
  21   5   2     4052.94     4302.74    503.22 o 
  23   5   2        0.83     -166.34    166.34 o 
  25   5   2     1957.59     1779.15    335.14 o 
  27   5   2       62.89       44.21    349.96 o 
  29   5   2     2567.51     3506.61    481.54 o 
  31   5   2       37.82      271.92    179.54 o 
 -30   6   2     5942.36     6257.75    659.42 o 
 -28   6   2        9.66      -85.18    162.90 o 
 -26   6   2     3543.16     3097.10    433.87 o 
 -24   6   2     3675.62     3397.70    434.76 o 
 -22   6   2       40.48       -6.81    127.06 o 
 -20   6   2    26762.03    27279.16   1147.64 o 
 -18   6   2    22213.96    21509.75    988.05 o 
 -16   6   2    23815.80    24821.08   1020.83 o 
 -14   6   2    99707.01    97753.36   1788.37 o 
 -12   6   2    10321.69    10030.82    480.93 o 
 -10   6   2    59725.95    59760.04    741.85 o 
  -8   6   2    25117.02    25797.29    411.64 o 
  -6   6   2     1019.35      886.23     91.51 o 
  -4   6   2    55435.98    56462.64    966.57 o 
  -2   6   2    15730.82    15270.80    408.99 o 
   0   6   2     7088.19     6818.22    277.54 o 
   2   6   2    27786.81    28083.20    554.09 o 
   4   6   2      701.97      686.79     79.87 o 
   6   6   2      109.57       34.72     42.69 o 
   8   6   2     4661.09     4267.37    212.10 o 
  10   6   2     1806.37     1789.64    142.17 o 
  12   6   2    19380.23    20480.93    574.93 o 
  14   6   2    13507.72    13534.16    665.59 o 
  16   6   2    17864.55    18658.48    747.74 o 
  18   6   2    15572.07    15661.12    485.45 o 
  20   6   2      547.44       66.75    206.62 o 
  22   6   2     5857.14     5309.29    549.62 o 
  24   6   2    13932.18    13830.01    917.31 o 
  26   6   2     6486.69     7513.85    707.77 o 
  28   6   2     5082.12     6185.40    689.32 o 
 -27   7   2     4474.41     5082.64    587.59 o 
 -25   7   2       14.53       53.55    347.14 o 
 -23   7   2     8877.09     9117.48    738.38 o 
 -21   7   2     4676.87     4826.74    528.98 o 
 -19   7   2     3607.98     4201.48    479.08 o 
 -17   7   2    16834.33    16977.32    913.71 o 
 -15   7   2      126.09     -116.23    148.51 o 
 -13   7   2    17404.69    17862.34    507.90 o 
 -11   7   2    22013.43    21830.59    389.21 o 
  -9   7   2     1236.40     1171.85    102.17 o 
  -7   7   2    42316.18    42801.32    610.10 o 
  -5   7   2    18282.53    18220.63    474.17 o 
  -3   7   2     3884.34     3755.99    224.25 o 
  -1   7   2     8735.41     9116.32    313.67 o 
   1   7   2     2605.92     2261.43    176.90 o 
   3   7   2     7207.28     7492.01    315.03 o 
   5   7   2    12181.95    12582.13    398.42 o 
   7   7   2       74.22      -28.69     48.86 o 
   9   7   2    15139.09    14968.43    395.51 o 
  11   7   2     6908.82     7455.88    394.00 o 
  13   7   2      173.60       80.45     83.16 o 
  15   7   2     9118.17     9760.28    624.05 o 
  17   7   2     2280.00     2859.09    404.67 o 
  19   7   2     3768.49     4415.45    519.31 o 
  21   7   2    12193.21    13843.01   1199.93 o 
  23   7   2     1047.41     1081.46    286.79 o 
  25   7   2     3001.59     3619.16    830.08 o 
 -24   8   2       70.77      106.34    185.36 o 
 -22   8   2      352.02      128.52    208.53 o 
 -20   8   2       10.33      274.69    213.03 o 
 -18   8   2     2507.34     1736.01    334.29 o 
 -16   8   2     6524.17     6218.95    742.08 o 
 -14   8   2     5978.78     6377.64    570.16 o 
 -12   8   2       40.58     -168.15    232.67 o 
 -10   8   2     3667.32     3965.61    276.32 o 
  -8   8   2      171.61        5.63     89.34 o 
  -6   8   2      265.36      385.26    105.89 o 
  -4   8   2     2434.10     2174.57    221.02 o 
  -2   8   2      238.42      198.76     84.96 o 
   0   8   2      224.08      154.20     83.49 o 
   2   8   2     2066.93     2235.72    194.75 o 
   4   8   2      446.72      420.89    107.59 o 
   6   8   2      826.09      765.97    180.83 o 
   8   8   2       13.50       83.32     77.76 o 
  10   8   2      772.45      864.56    265.70 o 
  12   8   2     3859.23     3710.89    448.55 o 
  14   8   2     1465.77     1461.23    298.07 o 
  16   8   2     1469.50     1747.99    335.88 o 
  18   8   2      204.69      183.23    202.13 o 
  20   8   2       82.96     -132.30    201.40 o 
  22   8   2        3.05       21.46    170.34 o 
 -19   9   2     4725.55     5612.56    617.38 o 
 -17   9   2    29346.98    31296.63   2291.79 o 
 -15   9   2       35.59      140.76    188.11 o 
 -13   9   2     8346.85     8768.42   1008.30 o 
 -11   9   2    39325.40    38175.52   1381.48 o 
  -9   9   2     1691.19     1516.74    353.95 o 
  -7   9   2    34298.56    36020.45   1636.83 o 
  -5   9   2     2290.54     2100.29    193.06 o 
  -3   9   2     6977.26     7332.19    352.52 o 
  -1   9   2     4205.59     3878.74    264.03 o 
   1   9   2     4313.98     3935.71    321.65 o 
   3   9   2      490.58      502.01    111.28 o 
   5   9   2    12045.41    12071.54    551.92 o 
   7   9   2     1431.63     1516.28    299.88 o 
   9   9   2    11133.69    11639.31    779.72 o 
  11   9   2     7816.53     9869.96    739.85 o 
  13   9   2      741.13      867.27    259.78 o 
  15   9   2     6994.94     7003.11    683.26 o 
  17   9   2     2406.23     2917.25    461.72 o 
 -12  10   2        1.54     -284.35    487.47 o 
 -10  10   2    13607.38    14952.32    907.37 o 
  -8  10   2     3915.06     3897.05    475.95 o 
  -6  10   2     2289.53     2179.48    341.38 o 
  -4  10   2     7921.71     8392.58    610.91 o 
  -2  10   2     1330.57     1504.12    538.32 o 
   0  10   2      817.69      679.11    200.06 o 
   2  10   2     5580.28     6055.93    525.38 o 
   4  10   2     6705.74     6805.95    584.74 o 
   6  10   2     1698.59     1355.72    287.61 o 
   8  10   2      290.72      339.13    183.63 o 
 -37   1   3    12711.31    13605.46   1234.19 o 
 -35   1   3        8.29      138.50    210.07 o 
 -33   1   3     7201.40     7463.23    363.07 o 
 -31   1   3     4892.37     4981.42    288.30 o 
 -29   1   3     2226.17     1860.84    149.12 o 
 -27   1   3    16462.16    16282.23    409.49 o 
 -25   1   3        8.60      -18.00     38.64 o 
 -23   1   3    21857.49    22570.65    429.04 o 
 -21   1   3    76914.71    78336.84    702.90 o 
 -19   1   3     4072.84     4582.61    151.87 o 
 -17   1   3   159257.89   158386.78    877.77 o 
 -15   1   3    59078.57    55235.00    585.26 o 
 -13   1   3    52110.48    51182.40    364.78 o 
 -11   1   3   196477.25   192162.27    867.64 o 
  -9   1   3      924.26      794.48     42.88 o 
  -7   1   3    21340.55    21437.47    218.09 o 
  -5   1   3    58302.77    58557.36    341.02 o 
  -3   1   3     2117.84     2092.40     82.28 o 
  -1   1   3   104976.37   105478.29    775.29 o 
   1   1   3    52207.77    51670.10    517.90 o 
   3   1   3       25.95        7.91     39.67 o 
   5   1   3      665.22      880.43    110.03 o 
   7   1   3    11990.44    11929.99    478.58 o 
   9   1   3     6055.02     6313.10    216.09 o 
  11   1   3    72818.84    73639.88    784.58 o 
  13   1   3    27746.00    29124.80    589.49 o 
  15   1   3    50717.54    50383.69    727.09 o 
  17   1   3    44872.10    43635.28    847.80 o 
  19   1   3    12681.20    13788.55    610.67 o 
  21   1   3     3167.99     3096.21    246.80 o 
  23   1   3    70774.00    68319.14   1179.57 o 
  25   1   3       85.89       24.21     80.14 o 
  27   1   3    31748.57    31028.11    755.72 o 
  29   1   3    17937.61    17819.57    699.21 o 
  31   1   3     2593.75     2601.05    245.38 o 
  33   1   3    11526.09    11881.67    609.63 o 
 -38   2   3      191.78      -47.77    130.81 o 
 -36   2   3     9800.25    10617.20    744.87 o 
 -34   2   3       47.58      112.67    251.14 o 
 -32   2   3     5020.72     4719.71    327.50 o 
 -30   2   3     9859.85     9788.84    370.28 o 
 -28   2   3    19548.52    19864.94    528.58 o 
 -26   2   3      292.38      339.21     64.25 o 
 -24   2   3    27181.14    27447.83    449.76 o 
 -22   2   3     1848.81     1755.99    152.07 o 
 -20   2   3    82414.60    80223.49    852.40 o 
 -18   2   3    42504.04    42400.05    413.77 o 
 -16   2   3     9412.16     8806.05    167.64 o 
 -14   2   3   196902.13   197139.63   1140.97 o 
 -12   2   3    37714.59    36310.07    421.24 o 
 -10   2   3    57710.53    57000.05    973.31 o 
  -8   2   3   150639.42   148072.33   1474.75 o 
  -6   2   3     2517.49     2672.73    114.96 o 
  -4   2   3   145546.97   146821.92    758.35 o 
  -2   2   3   112345.46   117091.55    958.37 o 
   0   2   3    56494.91    58888.89    430.04 o 
   2   2   3      524.27      660.32     54.76 o 
   4   2   3     7350.30     7098.66    191.11 o 
   6   2   3    12822.68    13623.27    304.61 o 
   8   2   3    23775.91    22159.27    446.05 o 
  10   2   3     7856.83     9081.31    302.12 o 
  12   2   3    79601.80    84580.79    898.45 o 
  14   2   3    38039.80    38505.68    750.30 o 
  16   2   3     1214.89     1212.04    121.98 o 
  18   2   3    33569.69    33777.65    734.55 o 
  20   2   3    66332.94    63573.14   1335.70 o 
  22   2   3       28.37       37.67     96.19 o 
  24   2   3    16880.51    16230.25    513.46 o 
  26   2   3     1255.50      926.22    138.10 o 
  28   2   3     4088.22     3683.36    272.70 o 
  30   2   3    25841.09    26614.20    861.82 o 
  32   2   3    17185.37    16392.65    952.11 o 
 -37   3   3       89.65      242.00    184.13 o 
 -35   3   3     1109.88     1233.21    287.26 o 
 -33   3   3        0.76      -66.65    268.84 o 
 -31   3   3      165.11      232.64    359.11 o 
 -29   3   3      368.67      477.62    128.55 o 
 -27   3   3       16.68       73.59     43.76 o 
 -25   3   3     1840.68     1956.87     98.35 o 
 -23   3   3     3022.93     3006.89    123.20 o 
 -21   3   3     6094.21     5992.30    222.25 o 
 -19   3   3     1094.46     1063.14    196.07 o 
 -17   3   3    17906.52    18281.54    590.23 o 
 -15   3   3    15066.56    15557.63    631.00 o 
 -13   3   3     1212.12     1630.68    203.38 o 
 -11   3   3     1656.86     1099.59    310.19 o 
  -9   3   3     2702.71     3528.93    268.42 o 
  -7   3   3     6002.32     6278.40    153.49 o 
  -5   3   3     2283.81     2406.24     99.48 o 
  -3   3   3    15328.94    16492.32    261.42 o 
  -1   3   3      150.80      217.22     36.96 o 
   1   3   3     9200.29     9465.57    211.02 o 
   3   3   3    30934.28    30952.98    352.22 o 
   5   3   3        5.24        8.83     26.75 o 
   7   3   3    15079.95    14818.14    304.93 o 
   9   3   3      123.04      201.62     49.20 o 
  11   3   3       26.62        0.60     41.77 o 
  13   3   3      256.97      249.66     55.89 o 
  15   3   3     5142.56     5376.12    216.54 o 
  17   3   3     6852.63     7065.47    322.77 o 
  19   3   3     1458.95     1667.64    154.30 o 
  21   3   3      863.06      408.70    218.21 o 
  23   3   3       15.47       -9.48     64.33 o 
  25   3   3      566.08      429.69     95.65 o 
  27   3   3     1217.26     1089.70    146.21 o 
  29   3   3      655.46      251.03    405.91 o 
  31   3   3     6731.13     6983.46    651.92 o 
  33   3   3     5336.18     6103.67    842.16 o 
 -34   4   3     1547.78     1135.36    272.36 o 
 -32   4   3       72.81     -145.94    145.94 o 
 -30   4   3     2974.48     3270.95    426.85 o 
 -28   4   3     4353.14     4017.59    454.08 o 
 -26   4   3     8036.53     8829.68    642.73 o 
 -24   4   3    52418.13    50593.76   1467.34 o 
 -22   4   3     6995.34     7063.93    539.18 o 
 -20   4   3    64166.95    64830.10   1544.90 o 
 -18   4   3    12392.64    11863.77    639.83 o 
 -16   4   3     3289.62     2743.57    306.91 o 
 -14   4   3    24101.95    23819.65    918.13 o 
 -12   4   3    27744.12    28280.41   1430.67 o 
 -10   4   3    11754.62    10929.58    347.54 o 
  -8   4   3   104791.58   103789.29    690.17 o 
  -6   4   3    11979.21    12301.63    220.31 o 
  -4   4   3    23847.07    22981.07    314.62 o 
  -2   4   3      541.65      459.58     63.30 o 
   0   4   3      607.19      574.82     59.48 o 
   2   4   3      755.47      616.02     60.20 o 
   4   4   3     6072.90     5736.62    177.38 o 
   6   4   3     8020.42     8158.17    207.98 o 
   8   4   3    45174.15    45513.53    872.94 o 
  10   4   3     1664.30     1642.88    108.16 o 
  12   4   3     1972.25     2069.31    124.38 o 
  14   4   3      927.05      925.62     98.14 o 
  16   4   3     2352.62     2286.73    135.84 o 
  18   4   3    16351.82    16697.25    353.20 o 
  20   4   3    64413.64    65667.08    759.24 o 
  22   4   3      473.12      493.63     97.91 o 
  24   4   3    40114.96    39132.04   2172.55 o 
  26   4   3    11637.31    11161.56   1433.08 o 
  28   4   3      436.57       98.87    149.05 o 
  30   4   3    10615.24    11573.28    856.18 o 
 -33   5   3     8654.49     9552.67   1228.96 o 
 -31   5   3     9548.19     9630.28    776.57 o 
 -29   5   3     7838.11     7561.25    717.30 o 
 -27   5   3    13432.57    13652.84    853.58 o 
 -25   5   3       53.99      -56.38    137.47 o 
 -23   5   3    23297.68    23545.67   1049.78 o 
 -21   5   3    56041.53    56211.87   1554.86 o 
 -19   5   3     4260.67     3953.76    416.69 o 
 -17   5   3    46811.43    47597.07   1336.92 o 
 -15   5   3    24915.21    25055.76    933.91 o 
 -13   5   3    56288.25    56810.55   1716.85 o 
 -11   5   3    70824.78    67923.16   1123.36 o 
  -9   5   3     7160.45     6889.86    172.34 o 
  -7   5   3    10991.57    11009.10    240.71 o 
  -5   5   3    79988.78    80526.85    806.56 o 
  -3   5   3     3534.95     3355.59    147.27 o 
  -1   5   3    28760.01    29207.07    401.24 o 
   1   5   3    21493.00    21780.59    367.65 o 
   3   5   3     2868.43     2967.94    135.23 o 
   5   5   3    14600.55    15220.55    295.49 o 
   7   5   3    17428.96    18092.08    318.66 o 
   9   5   3     2115.72     2296.12    131.44 o 
  11   5   3    21360.46    21275.72    378.70 o 
  13   5   3    21036.15    21099.23    369.46 o 
  15   5   3     9088.16     9166.69    239.56 o 
  17   5   3    20066.59    19155.24    426.78 o 
  19   5   3     1470.66     1264.47    162.16 o 
  21   5   3    32564.61    33707.28    797.36 o 
  23   5   3    30722.95    33753.99   2336.71 o 
  25   5   3      846.38      768.62    241.35 o 
  27   5   3    21201.27    23680.22   1217.05 o 
  29   5   3    13071.80    13694.65    953.82 o 
 -32   6   3      357.80      292.39    279.42 o 
 -30   6   3      136.53      274.35    194.70 o 
 -28   6   3       32.73     -206.43    206.43 o 
 -26   6   3        1.73     -150.52    150.52 o 
 -24   6   3       78.10        0.03    159.12 o 
 -22   6   3      157.80      148.86    153.42 o 
 -20   6   3      902.73      923.43    240.50 o 
 -18   6   3     3283.36     2630.15    355.80 o 
 -16   6   3       89.89       54.59    139.16 o 
 -14   6   3    18703.00    17287.53   1221.17 o 
 -12   6   3      747.62      756.39    108.01 o 
 -10   6   3     8116.45     8031.68    208.24 o 
  -8   6   3     8101.99     7961.71    235.54 o 
  -6   6   3      988.73      871.56     89.01 o 
  -4   6   3     8539.85     8864.56    255.64 o 
  -2   6   3      125.24      103.57     95.93 o 
   0   6   3      163.91      300.40     62.23 o 
   2   6   3      697.70      455.13    153.20 o 
   4   6   3     3804.61     3957.26    168.34 o 
   6   6   3     2638.26     2476.23    131.32 o 
   8   6   3     4455.81     4018.58    168.88 o 
  10   6   3     4400.30     4108.50    181.93 o 
  12   6   3     2563.13     2447.99    135.71 o 
  14   6   3     5352.56     5202.54    265.87 o 
  16   6   3     1060.05     1306.77    209.29 o 
  18   6   3     8953.14     9491.58    417.28 o 
  20   6   3       61.86      272.19    170.39 o 
  22   6   3      383.62      101.94    194.23 o 
  24   6   3        3.59      250.74    216.74 o 
  26   6   3       73.66      163.50    173.77 o 
  28   6   3       13.84      418.29    418.13 o 
 -29   7   3     4042.45     4099.57    539.83 o 
 -27   7   3    14324.85    14460.86    969.27 o 
 -25   7   3      601.16      317.75    163.31 o 
 -23   7   3     6492.66     6461.00    619.98 o 
 -21   7   3     3832.35     4305.42    496.96 o 
 -19   7   3       85.37     -154.94    154.94 o 
 -17   7   3    37533.34    37014.38   1336.90 o 
 -15   7   3     1637.29     1574.29    300.10 o 
 -13   7   3    10571.94    10462.44    695.65 o 
 -11   7   3    20251.79    19976.24    334.71 o 
  -9   7   3    12075.82    11920.42    304.00 o 
  -7   7   3      783.34      619.36     86.01 o 
  -5   7   3    20234.64    21080.61    515.13 o 
  -3   7   3     4941.98     5106.41    261.10 o 
  -1   7   3    24830.30    24442.68    514.87 o 
   1   7   3     7565.37     7580.47    342.79 o 
   3   7   3     5303.39     5285.48    267.14 o 
   5   7   3      161.86      144.42     61.93 o 
   7   7   3     5028.88     4874.65    248.02 o 
   9   7   3     3692.71     3066.17    369.06 o 
  11   7   3     9336.79     9899.51    677.11 o 
  13   7   3     5035.24     4618.33    490.93 o 
  15   7   3     2049.20     2667.87    429.68 o 
  17   7   3    14767.35    15451.26    935.03 o 
  19   7   3      908.80     1134.91    301.25 o 
  21   7   3      670.84      426.57    253.59 o 
  23   7   3    18658.96    20929.98   1183.88 o 
  25   7   3      226.08      -38.88    331.82 o 
 -24   8   3    15511.04    15831.82   1390.97 o 
 -22   8   3     3151.53     3852.26    524.53 o 
 -20   8   3    30291.84    31248.03   1360.28 o 
 -18   8   3     5293.41     4894.62    535.81 o 
 -16   8   3      746.98     1037.41    271.31 o 
 -14   8   3    21993.27    22577.73   1056.83 o 
 -12   8   3    11119.28    10336.03   1061.22 o 
 -10   8   3     1614.59     1735.41    191.12 o 
  -8   8   3    21240.76    21960.04   1155.47 o 
  -6   8   3     2425.70     2686.96    233.90 o 
  -4   8   3    22916.63    23733.34    594.97 o 
  -2   8   3    12909.43    13451.35    457.53 o 
   0   8   3      285.84      321.01     88.25 o 
   2   8   3    22102.78    23208.69    595.37 o 
   4   8   3     8340.61     8996.44    476.65 o 
   6   8   3     5696.93     5737.84    341.27 o 
   8   8   3     3318.46     3524.89    226.19 o 
  10   8   3       14.25     -139.31    139.31 o 
  12   8   3     4729.17     4430.74    487.10 o 
  14   8   3     5289.57     4773.30    525.46 o 
  16   8   3     1029.03      845.89    271.62 o 
  18   8   3     8500.48     8841.33    758.84 o 
  20   8   3    26599.53    29450.65   1411.40 o 
 -19   9   3     1887.40     1773.27    365.62 o 
 -17   9   3       17.12      103.94    183.48 o 
 -15   9   3     2415.86     2028.15    365.29 o 
 -13   9   3      300.68      -94.23    169.46 o 
 -11   9   3     2370.63     1804.86    317.56 o 
  -9   9   3     3665.17     2961.27    395.90 o 
  -7   9   3      757.25      567.86    203.43 o 
  -5   9   3     4171.72     4287.13    270.31 o 
  -3   9   3        3.81      -80.12     81.55 o 
  -1   9   3      543.43      349.60    122.13 o 
   1   9   3     5194.23     5328.99    306.44 o 
   3   9   3       12.22     -145.33    145.33 o 
   5   9   3     4389.79     4433.67    462.81 o 
   7   9   3        2.20      -20.16    221.41 o 
   9   9   3     1409.51     1646.02    365.67 o 
  11   9   3      592.76      643.46    232.72 o 
  13   9   3       59.66      226.65    158.64 o 
  15   9   3       37.61      195.67    584.19 o 
 -12  10   3     5031.84     5781.40    588.52 o 
 -10  10   3      403.12      262.59    220.15 o 
  -8  10   3     7377.73     7204.01    902.35 o 
  -6  10   3       96.91     -185.69    185.69 o 
  -4  10   3     5615.71     5979.84    520.46 o 
  -2  10   3      829.65     1003.15    225.36 o 
   0  10   3      476.81      191.50    210.91 o 
   2  10   3     1763.94     1814.67    380.42 o 
   4  10   3     6706.72     7090.32    593.87 o 
   6  10   3     1350.87      864.08    527.62 o 
   8  10   3      475.55      557.78    222.88 o 
 -38   0   4     3817.51     4411.70    585.23 o 
 -36   0   4      736.93      766.95    182.02 o 
 -34   0   4    27749.44    29724.39   1036.67 o 
 -32   0   4     5500.93     5405.38    438.12 o 
 -30   0   4    78942.77    78345.30   1860.74 o 
 -28   0   4    46151.36    44384.86    900.80 o 
 -26   0   4    34054.18    34213.74    782.00 o 
 -24   0   4    83855.25    84174.84   1504.32 o 
 -22   0   4     9909.12     9807.84    368.88 o 
 -20   0   4    43919.99    43849.47    635.74 o 
 -18   0   4   117411.70   111459.99   1128.56 o 
 -16   0   4    38829.74    41768.65    559.30 o 
 -14   0   4   179543.06   180771.55   1392.37 o 
 -12   0   4      673.69     1177.72     85.25 o 
 -10   0   4       50.62       80.18     30.13 o 
  -8   0   4     8655.69    10002.04    207.57 o 
  -6   0   4    69469.02    68677.77    602.40 o 
  -4   0   4    91256.97    91895.74   1039.75 o 
  -2   0   4   336830.09   333921.09   2349.80 o 
   0   0   4   130679.30   129798.04   1540.81 o 
   2   0   4   112426.27   113311.80   1538.52 o 
   4   0   4      806.07     1276.24    182.78 o 
   6   0   4    30171.14    31161.04    658.02 o 
   8   0   4    15262.74    14970.08    545.73 o 
  10   0   4    57768.77    59356.66   1019.89 o 
  12   0   4      121.69      216.22     81.11 o 
  14   0   4   125633.90   127996.10   2355.54 o 
  16   0   4    60616.78    60613.16   1700.47 o 
  18   0   4    22296.43    22857.82   1099.74 o 
  20   0   4    70374.80    69183.52   2222.51 o 
  22   0   4    59098.66    59501.31   1997.79 o 
  24   0   4    12425.43    11860.37    941.11 o 
  26   0   4    53758.76    53036.32   2056.42 o 
  28   0   4      729.15      715.44    199.81 o 
  30   0   4    41547.09    41010.70   1340.53 o 
  32   0   4     3351.46     3235.63    504.89 o 
 -39   1   4     1795.49     2031.27    425.15 o 
 -37   1   4     6697.02     5697.86    723.32 o 
 -35   1   4      688.33      749.65    145.71 o 
 -33   1   4     2607.27     2521.23    215.13 o 
 -31   1   4    10435.45    10907.78    416.71 o 
 -29   1   4     4790.34     4635.96    228.10 o 
 -27   1   4    14558.44    14355.84    376.93 o 
 -25   1   4     1212.55     1097.24     94.91 o 
 -23   1   4    22008.82    21483.76    384.57 o 
 -21   1   4    47918.99    46403.98    536.84 o 
 -19   1   4     6270.40     6605.27    191.70 o 
 -17   1   4    21769.32    21479.74    277.89 o 
 -15   1   4    36536.68    38685.61    351.40 o 
 -13   1   4    16767.82    17591.52    221.06 o 
 -11   1   4     1064.61     1320.76     58.05 o 
  -9   1   4    58371.79    57609.70    514.30 o 
  -7   1   4     6065.83     6348.98    121.97 o 
  -5   1   4    23893.93    23226.20    260.71 o 
  -3   1   4    15897.16    16325.35    257.78 o 
  -1   1   4     5076.40     4985.76    260.22 o 
   1   1   4      163.55      338.23     87.42 o 
   3   1   4     1448.89     1566.14    116.85 o 
   5   1   4    12920.35    13049.51    398.01 o 
   7   1   4    15685.19    15815.58    390.93 o 
   9   1   4    14611.09    15498.67    363.92 o 
  11   1   4     6483.13     6062.62    273.20 o 
  13   1   4    13156.83    13886.19    522.96 o 
  15   1   4     9221.41     9155.10    461.36 o 
  17   1   4    22562.75    22723.15    633.35 o 
  19   1   4     8982.11     9290.67    563.85 o 
  21   1   4     2088.83     1970.46    210.57 o 
  23   1   4    45741.13    44133.57   1237.40 o 
  25   1   4      481.23      225.17    136.33 o 
  27   1   4     8769.60     8620.90    490.10 o 
  29   1   4     6159.49     5691.89    449.78 o 
  31   1   4        3.01      -95.52     95.52 o 
  33   1   4     1910.56     1976.88    450.49 o 
 -38   2   4      801.60      361.18    186.39 o 
 -36   2   4        3.58     -198.14    198.14 o 
 -34   2   4     2413.71     2339.39    349.51 o 
 -32   2   4      227.95       98.16     62.57 o 
 -30   2   4     8255.85     8481.50    337.27 o 
 -28   2   4     1808.45     1737.88    130.02 o 
 -26   2   4     9432.44     9298.47    269.07 o 
 -24   2   4     9043.31     9007.98    249.27 o 
 -22   2   4     6266.31     6044.53    191.00 o 
 -20   2   4      141.39       87.47     40.97 o 
 -18   2   4    38788.91    38030.12    693.49 o 
 -16   2   4     1487.41     1382.54     65.72 o 
 -14   2   4    65762.78    68244.68    575.94 o 
 -12   2   4    17338.42    16962.80    262.60 o 
 -10   2   4      430.59      411.96     40.38 o 
  -8   2   4      445.74      475.34     35.82 o 
  -6   2   4     3940.67     4532.16    149.53 o 
  -4   2   4    83390.05    86116.67    636.93 o 
  -2   2   4    98101.36   101496.41    643.67 o 
   0   2   4    53696.29    55517.57    452.56 o 
   2   2   4     1322.42     1095.94     74.06 o 
   4   2   4     1079.70     1222.75     91.20 o 
   6   2   4      314.59      491.39     65.89 o 
   8   2   4      207.45      524.78     88.72 o 
  10   2   4    47105.02    50045.84    961.02 o 
  12   2   4      168.82      259.06     72.86 o 
  14   2   4    26016.36    25206.88    699.44 o 
  16   2   4     7351.55     7837.63    454.32 o 
  18   2   4    13955.08    13192.20    615.40 o 
  20   2   4    10007.36    10595.31    621.29 o 
  22   2   4     7279.13     6879.25    483.86 o 
  24   2   4      260.46       85.95    142.17 o 
  26   2   4     6685.47     6688.55    422.97 o 
  28   2   4     1354.47     1330.15    165.74 o 
  30   2   4     3995.09     3659.34    456.14 o 
  32   2   4     1076.93      544.42    807.35 o 
 -37   3   4    16619.58    16143.16   1896.42 o 
 -35   3   4     1875.27     1691.02    548.25 o 
 -33   3   4     7140.09     8053.70    647.92 o 
 -31   3   4    22406.85    20553.74    990.87 o 
 -29   3   4     1271.72      962.48    221.88 o 
 -27   3   4    14947.01    15279.28    476.35 o 
 -25   3   4    69341.99    70457.55    641.15 o 
 -23   3   4    45716.34    41746.68    820.37 o 
 -21   3   4    88362.55    87716.91   1055.10 o 
 -19   3   4      658.52      740.30    401.33 o 
 -17   3   4    41969.94    42425.55    892.41 o 
 -15   3   4    30175.44    30742.38    882.00 o 
 -13   3   4     6611.88     5885.81    373.35 o 
 -11   3   4    42397.60    43555.89    963.71 o 
  -9   3   4   123330.54   122378.63   1050.89 o 
  -7   3   4      713.36      840.48     76.22 o 
  -5   3   4    46695.40    47957.13    685.53 o 
  -3   3   4     2418.37     2449.99    118.60 o 
  -1   3   4      384.15      335.27     47.69 o 
   1   3   4      502.99      360.59     50.53 o 
   3   3   4     5945.33     5625.24    173.35 o 
   5   3   4    36154.07    36865.49    507.94 o 
   7   3   4    97967.76   101321.96   1780.02 o 
   9   3   4       44.62       16.89     35.04 o 
  11   3   4    21119.35    20463.73    421.84 o 
  13   3   4    26261.61    25776.80    487.13 o 
  15   3   4     1116.91     1116.96    112.29 o 
  17   3   4    43302.48    42165.58    820.88 o 
  19   3   4    52098.58    49129.64   1212.69 o 
  21   3   4     8491.51     7659.74    528.14 o 
  23   3   4    47807.61    46413.00   1116.12 o 
  25   3   4     1561.23     1409.94    194.68 o 
  27   3   4    25127.89    24881.11   1149.48 o 
  29   3   4     9567.04     9527.33    738.29 o 
  31   3   4        9.08       54.19    143.02 o 
 -36   4   4       92.49       50.74    143.63 o 
 -34   4   4     6153.22     6155.87    613.38 o 
 -32   4   4       93.82      145.23    164.74 o 
 -30   4   4    24613.38    25817.94   1493.01 o 
 -28   4   4     7562.94     7825.18    618.50 o 
 -26   4   4     4664.19     4601.65    607.88 o 
 -24   4   4    48475.88    50225.53   1449.92 o 
 -22   4   4     2855.46     2890.38    354.67 o 
 -20   4   4    16865.13    16099.04    769.76 o 
 -18   4   4    19070.54    19100.84    803.07 o 
 -16   4   4      216.86      145.89     98.85 o 
 -14   4   4    10706.42    10461.92    732.24 o 
 -12   4   4    10637.61    10153.28    518.76 o 
 -10   4   4     3365.25     3201.15     98.20 o 
  -8   4   4    14860.31    15184.69    247.04 o 
  -6   4   4     6484.25     5641.68    186.90 o 
  -4   4   4     2572.59     2721.59    125.65 o 
  -2   4   4    51950.88    52302.83    542.13 o 
   0   4   4     9198.48     9236.27    228.19 o 
   2   4   4    10170.50     9160.08    224.81 o 
   4   4   4    13044.43    12564.97    308.81 o 
   6   4   4     9126.85     9144.79    273.27 o 
   8   4   4    19142.19    18962.07    390.43 o 
  10   4   4     1973.92     1765.02    127.97 o 
  12   4   4      136.28      180.88     55.24 o 
  14   4   4    17776.54    17646.35    512.39 o 
  16   4   4    17578.06    17042.16    399.39 o 
  18   4   4     6274.17     6399.97    241.42 o 
  20   4   4    41916.34    41198.82    769.20 o 
  22   4   4    19072.21    20093.10   1003.03 o 
  24   4   4     1826.03     1793.65    328.83 o 
  26   4   4    15233.54    15508.66   1741.20 o 
  28   4   4       17.44     -169.67    176.37 o 
  30   4   4    10521.12    10003.50    845.28 o 
 -33   5   4     2883.01     2813.68    444.61 o 
 -31   5   4      779.75     1015.12    486.47 o 
 -29   5   4     1594.87     1402.06    305.63 o 
 -27   5   4       19.42      -29.79    176.88 o 
 -25   5   4    11994.94    11477.63    752.71 o 
 -23   5   4      318.53      621.48    206.98 o 
 -21   5   4    22555.90    24393.87   1021.58 o 
 -19   5   4     3722.32     4088.51    414.44 o 
 -17   5   4     1370.37     1171.50    229.17 o 
 -15   5   4     2832.48     3109.46    341.92 o 
 -13   5   4      180.23      174.38    135.02 o 
 -11   5   4    11846.98    11474.21    209.05 o 
  -9   5   4     5790.49     5653.93    182.77 o 
  -7   5   4    10829.50     9886.96    236.66 o 
  -5   5   4     6429.24     6472.65    201.92 o 
  -3   5   4     9564.56     9791.73    253.20 o 
  -1   5   4     3830.73     3521.10    168.94 o 
   1   5   4     1517.99     1367.96     97.17 o 
   3   5   4    13120.29    12679.90    304.46 o 
   5   5   4      121.87       61.29     38.15 o 
   7   5   4     7303.85     7275.62    264.51 o 
   9   5   4      592.15      419.11    104.08 o 
  11   5   4    16103.21    16555.63    360.85 o 
  13   5   4      690.54      705.08     82.91 o 
  15   5   4      987.62      788.11     85.18 o 
  17   5   4    14151.18    13725.75    325.66 o 
  19   5   4     1658.25     2047.21    218.46 o 
  21   5   4     3037.77     3947.49    548.59 o 
  23   5   4     2801.95     2600.05    403.81 o 
  25   5   4       24.19      217.87    176.81 o 
  27   5   4       83.52       33.37    151.40 o 
  29   5   4     1283.48     1501.10    351.06 o 
 -32   6   4      378.70      -20.38    429.22 o 
 -30   6   4    17644.33    20029.20   1123.60 o 
 -28   6   4     4993.68     5937.38    977.75 o 
 -26   6   4     6879.39     6311.04    600.37 o 
 -24   6   4    20815.29    21843.22   1072.71 o 
 -22   6   4    17848.96    19092.74   1752.02 o 
 -20   6   4     7520.97     7562.41    597.28 o 
 -18   6   4    68632.30    70594.04   3493.48 o 
 -16   6   4     2741.08     2533.29    343.17 o 
 -14   6   4    59046.52    59409.11   1498.96 o 
 -12   6   4    49849.62    48253.53    942.42 o 
 -10   6   4     2779.62     2747.15    130.21 o 
  -8   6   4     6221.98     6224.89    215.06 o 
  -6   6   4      940.21      973.58     91.07 o 
  -4   6   4      183.00      104.13     35.71 o 
  -2   6   4    17475.78    17587.07    404.61 o 
   0   6   4     2169.07     1996.30    138.92 o 
   2   6   4    10490.51    10235.70    292.05 o 
   4   6   4     8205.90     7566.49    261.56 o 
   6   6   4     3467.11     3307.30    170.81 o 
   8   6   4    23157.38    22971.89    519.21 o 
  10   6   4    35901.19    35153.29    625.45 o 
  12   6   4     2789.50     2645.50    172.74 o 
  14   6   4    62711.38    64965.87   1736.84 o 
  16   6   4    22021.36    23825.91   1023.72 o 
  18   6   4    24770.68    26048.07    735.38 o 
  20   6   4    24028.61    26017.22   1220.84 o 
  22   6   4     7528.53     8294.65    713.77 o 
  24   6   4     1997.38     1846.42    352.47 o 
  26   6   4    16718.06    17653.06   1098.00 o 
 -29   7   4       78.81     -207.95    207.95 o 
 -27   7   4     8161.02     8877.37    881.69 o 
 -25   7   4     5751.61     5365.51    585.37 o 
 -23   7   4     3696.74     3631.80    468.52 o 
 -21   7   4    19657.87    19504.17   1030.83 o 
 -19   7   4       68.65       63.53    148.35 o 
 -17   7   4       94.10       35.73    142.63 o 
 -15   7   4    37289.82    37398.10   1283.82 o 
 -13   7   4      883.89      512.00    197.87 o 
 -11   7   4    14805.55    15116.08    306.83 o 
  -9   7   4    16202.65    15991.38    580.70 o 
  -7   7   4      191.03      -53.08    151.00 o 
  -5   7   4     5793.41     5759.60    275.30 o 
  -3   7   4     3488.55     3355.02    259.87 o 
  -1   7   4       17.88       29.57     59.51 o 
   1   7   4     2097.90     1911.48    150.86 o 
   3   7   4      128.89      104.44     57.46 o 
   5   7   4     6383.18     6152.56    253.83 o 
   7   7   4    19382.71    19405.92    433.84 o 
   9   7   4      709.48      860.45    241.37 o 
  11   7   4    10527.76    11470.33    740.21 o 
  13   7   4     7650.31     7075.98    606.83 o 
  15   7   4      304.53      257.25    533.00 o 
  17   7   4    10280.99     9662.19   2426.86 o 
  19   7   4     6723.19     6895.62    839.29 o 
  21   7   4     1316.53     1390.03    335.11 o 
  23   7   4    10741.52    12543.98    930.74 o 
 -26   8   4      157.45      153.67    412.55 o 
 -24   8   4      106.89      -15.88    556.62 o 
 -22   8   4       45.98      226.47    240.29 o 
 -20   8   4       11.56      357.12    215.10 o 
 -18   8   4     6029.49     6977.48    632.37 o 
 -16   8   4      656.04      297.16    179.43 o 
 -14   8   4     7299.80     7211.20   1568.08 o 
 -12   8   4      891.34      839.15    343.72 o 
 -10   8   4      403.41      350.50     80.05 o 
  -8   8   4      899.96      585.91    129.82 o 
  -6   8   4       40.24       89.12     98.31 o 
  -4   8   4      100.31      -72.00     72.00 o 
  -2   8   4      256.46      229.07     78.43 o 
   0   8   4       21.59        2.34     86.79 o 
   2   8   4      199.70      171.88     90.19 o 
   4   8   4      902.36      793.78    125.74 o 
   6   8   4     1012.80      835.71    149.93 o 
   8   8   4     3639.49     4274.24    345.79 o 
  10   8   4     7392.31     8166.54    741.30 o 
  12   8   4      182.04      422.47    197.75 o 
  14   8   4     5714.58     6763.37    636.48 o 
  16   8   4     2273.50     2595.85   1036.04 o 
  18   8   4      278.65      641.89    224.09 o 
  20   8   4      360.82      410.30    231.61 o 
 -21   9   4    23101.67    25171.86   1574.52 o 
 -19   9   4     5396.29     4805.63    659.14 o 
 -17   9   4     4686.89     4349.13    519.71 o 
 -15   9   4    18610.18    17309.50    986.10 o 
 -13   9   4      359.05     -204.17    204.17 o 
 -11   9   4    17522.61    17217.30   1145.37 o 
  -9   9   4     9469.63     8493.74    641.23 o 
  -7   9   4     4985.53     4889.28    705.89 o 
  -5   9   4     8849.18     9281.62    482.32 o 
  -3   9   4      219.54      159.67    112.86 o 
  -1   9   4       36.72      -13.24     93.11 o 
   1   9   4      536.49      354.26    106.13 o 
   3   9   4    11487.48    11423.94    448.48 o 
   5   9   4     1457.40     1441.92    282.72 o 
   7   9   4    14591.31    16787.53    924.81 o 
   9   9   4      104.31      123.25    166.63 o 
  11   9   4    18720.07    21550.54   1149.38 o 
  13   9   4     7673.33     8101.45    712.42 o 
  15   9   4     1307.87     1980.94    406.49 o 
 -12  10   4    10800.00    11113.50    800.53 o 
 -10  10   4       62.67     -103.82    613.00 o 
  -8  10   4     3915.08     4972.41    747.94 o 
  -6  10   4      339.40      102.14    250.34 o 
  -4  10   4     6239.96     6701.42    544.77 o 
  -2  10   4     1864.77     2136.62    481.40 o 
   0  10   4     2761.05     2597.69    506.82 o 
   2  10   4      362.65      400.49    184.76 o 
   4  10   4     4331.71     4793.23    501.52 o 
   6  10   4     2013.65     1798.09    445.00 o 
 -39   1   5      292.11      124.58    182.38 o 
 -37   1   5     3013.46     3102.33    381.90 o 
 -35   1   5     9156.40     9048.37    402.47 o 
 -33   1   5     5318.88     5181.73    295.72 o 
 -31   1   5    46357.73    47851.71    853.38 o 
 -29   1   5      793.13      679.61    109.52 o 
 -27   1   5    31657.34    31693.92    550.41 o 
 -25   1   5    22213.48    22580.37    408.74 o 
 -23   1   5     1070.04      913.24     83.56 o 
 -21   1   5    23694.98    23136.35    343.73 o 
 -19   1   5    58606.16    55613.38    561.99 o 
 -17   1   5       10.35      -27.21     27.21 o 
 -15   1   5   133335.08   134925.27    669.50 o 
 -13   1   5      310.84      193.40     30.55 o 
 -11   1   5     7744.61     7576.35    142.86 o 
  -9   1   5     3738.56     3610.07    105.22 o 
  -7   1   5     1828.81     1801.73     75.33 o 
  -5   1   5      444.11      549.77     52.95 o 
  -3   1   5    10780.21    10493.27    233.96 o 
  -1   1   5     4178.68     4528.19    294.97 o 
   1   1   5     6208.50     6356.19    230.25 o 
   3   1   5    11011.07    10139.30    307.87 o 
   5   1   5     2304.16     2236.53    156.88 o 
   7   1   5    79089.66    80969.77   1025.53 o 
   9   1   5    28745.61    26557.93    573.95 o 
  11   1   5    15092.73    15287.79    493.90 o 
  13   1   5   132528.98   136879.86   4240.07 o 
  15   1   5     8767.92     8723.78    392.44 o 
  17   1   5    41792.92    41167.39   1076.92 o 
  19   1   5    31576.67    31593.44    801.96 o 
  21   1   5     9607.38     9765.14    580.51 o 
  23   1   5     5190.26     5209.09    355.93 o 
  25   1   5     6848.01     6879.18    528.86 o 
  27   1   5      401.43      350.41    220.43 o 
  29   1   5    10933.57    10462.94    481.77 o 
  31   1   5      395.21      359.35    142.40 o 
 -38   2   5    17780.01    18122.13    986.29 o 
 -36   2   5     7945.94     8260.97    648.43 o 
 -34   2   5    23110.69    22049.61   1006.78 o 
 -32   2   5     1223.16     1061.10    134.49 o 
 -30   2   5    12616.39    12798.82    406.27 o 
 -28   2   5    32052.24    33072.77    689.31 o 
 -26   2   5     9726.06     9599.34    266.84 o 
 -24   2   5    33033.95    33508.37    685.52 o 
 -22   2   5    66756.52    68226.65    874.40 o 
 -20   2   5     1778.42     1973.77     94.97 o 
 -18   2   5    69933.82    69558.41    714.87 o 
 -16   2   5    68004.14    68684.27    565.86 o 
 -14   2   5      345.40      324.95     40.43 o 
 -12   2   5    50505.16    48651.91   1217.97 o 
 -10   2   5    13345.53    12789.98    198.98 o 
  -8   2   5    30676.58    31274.31    324.99 o 
  -6   2   5      858.35     1109.50     79.62 o 
  -4   2   5     2591.95     2437.18    146.45 o 
  -2   2   5    51338.31    52096.61    583.30 o 
   0   2   5    22810.82    21830.65    308.03 o 
   2   2   5    24757.69    25727.97    553.62 o 
   4   2   5    51470.32    50517.39    605.28 o 
   6   2   5   151116.28   151435.89   1410.07 o 
   8   2   5    38967.96    40367.14    700.89 o 
  10   2   5   128666.30   127451.23   1687.52 o 
  12   2   5    36734.21    36959.77    805.39 o 
  14   2   5    44228.48    42499.34   1222.97 o 
  16   2   5   101593.02    98662.91   1868.77 o 
  18   2   5      989.54      856.38    257.79 o 
  20   2   5    26939.66    27163.94    957.45 o 
  22   2   5    27840.00    27421.04   1256.90 o 
  24   2   5      810.54      939.96    160.35 o 
  26   2   5     4881.87     5177.68    387.91 o 
  28   2   5      206.31      -14.44     97.24 o 
  30   2   5     1038.30      487.04    191.26 o 
  32   2   5     5860.59     6219.48    779.59 o 
 -37   3   5     2361.62     2105.95    461.89 o 
 -35   3   5     1295.98     1593.81    525.79 o 
 -33   3   5     2974.10     2732.23    526.36 o 
 -31   3   5     2668.14     2143.70    465.01 o 
 -29   3   5       15.26     -111.85    111.85 o 
 -27   3   5      668.28      643.07    104.02 o 
 -25   3   5      162.81      157.02     56.91 o 
 -23   3   5      791.95      815.17     94.80 o 
 -21   3   5      225.87      166.71    101.35 o 
 -19   3   5      833.74      957.67    262.58 o 
 -17   3   5       34.47       83.76     78.30 o 
 -15   3   5    14744.16    15627.07    629.87 o 
 -13   3   5     5131.37     5068.75    163.20 o 
 -11   3   5     1370.45     1177.73     56.42 o 
  -9   3   5      311.81      278.71     57.08 o 
  -7   3   5     9895.83    10162.06    225.59 o 
  -5   3   5      549.47      646.18     72.51 o 
  -3   3   5     2926.91     3018.40    123.19 o 
  -1   3   5      205.22      209.34     39.25 o 
   1   3   5     6760.77     7662.42    197.83 o 
   3   3   5       13.05        7.04     30.66 o 
   5   3   5     3498.08     3631.33    160.62 o 
   7   3   5     2022.04     1990.77    134.77 o 
   9   3   5     2461.30     2746.43    159.52 o 
  11   3   5     2673.12     2446.20    207.61 o 
  13   3   5     8399.30     8507.52    305.87 o 
  15   3   5      511.73      267.98    197.24 o 
  17   3   5     4645.46     4737.94    384.31 o 
  19   3   5     3323.73     2989.16    330.23 o 
  21   3   5      244.01      133.30    241.38 o 
  23   3   5      179.02      267.41    163.26 o 
  25   3   5      506.36      399.91     95.28 o 
  27   3   5      113.76      173.48    166.93 o 
  29   3   5      113.10      221.64    350.43 o 
  31   3   5       18.19       94.87    297.46 o 
 -36   4   5     1149.28      818.15    547.20 o 
 -34   4   5    15250.47    14592.30    913.43 o 
 -32   4   5     3451.56     3680.22    665.29 o 
 -30   4   5     6499.34     6085.06    574.63 o 
 -28   4   5    38068.14    37608.76   1332.76 o 
 -26   4   5      473.78      597.98    188.09 o 
 -24   4   5    34278.65    35531.77   1208.11 o 
 -22   4   5    37683.83    36737.99   1892.62 o 
 -20   4   5    10716.79    10975.45    634.34 o 
 -18   4   5    23764.41    22557.59    869.85 o 
 -16   4   5     2096.48     2328.87    355.94 o 
 -14   4   5     2707.81     2645.75    284.27 o 
 -12   4   5    17792.19    16100.04    464.78 o 
 -10   4   5    24659.40    24582.50    356.42 o 
  -8   4   5    14295.21    14976.32    304.41 o 
  -6   4   5       77.99       44.12     36.24 o 
  -4   4   5    34569.90    38381.27    478.50 o 
  -2   4   5    35941.68    37762.25    477.58 o 
   0   4   5     3111.55     2655.27    131.23 o 
   2   4   5       17.49       38.92     34.74 o 
   4   4   5    52816.77    51644.36    593.69 o 
   6   4   5    23087.56    22178.20    456.69 o 
   8   4   5    16506.80    16448.67    393.57 o 
  10   4   5    49276.55    48291.66    879.89 o 
  12   4   5     7183.38     7005.72    263.98 o 
  14   4   5     4329.52     4229.22    247.56 o 
  16   4   5    44913.88    43251.15   1304.71 o 
  18   4   5     7697.52     7833.11    436.80 o 
  20   4   5    19631.03    21395.63   1915.08 o 
  22   4   5    28704.41    27882.26   1201.05 o 
  24   4   5     1284.55     1040.99    364.56 o 
  26   4   5    11096.42    10488.80    797.60 o 
  28   4   5      275.85      219.11    177.22 o 
  30   4   5     1071.76     1492.49    351.66 o 
 -35   5   5     7776.33     8155.06    739.91 o 
 -33   5   5     2825.00     3165.75    470.73 o 
 -31   5   5    36115.86    37684.94   1476.88 o 
 -29   5   5      589.97      686.84    224.34 o 
 -27   5   5    15030.68    14976.16    877.37 o 
 -25   5   5    44040.91    43903.10   1944.22 o 
 -23   5   5        6.89     -136.78    153.80 o 
 -21   5   5    20752.89    21678.14    961.32 o 
 -19   5   5    26210.77    26640.43   1026.02 o 
 -17   5   5        9.29     -119.79    119.79 o 
 -15   5   5    33388.45    33370.91   1070.04 o 
 -13   5   5     3107.17     2834.94    182.81 o 
 -11   5   5     9456.48     9701.51    209.05 o 
  -9   5   5    10434.18    10709.70    256.06 o 
  -7   5   5     1131.94     1052.18     83.39 o 
  -5   5   5      448.73      468.04     78.25 o 
  -3   5   5    29957.08    30924.38    511.65 o 
  -1   5   5      396.87      252.64     90.19 o 
   1   5   5    29868.13    29730.00    597.97 o 
   3   5   5     6278.53     6360.26    225.72 o 
   5   5   5     7063.65     7003.43    261.75 o 
   7   5   5    30382.76    29509.24    642.34 o 
   9   5   5    39418.92    39814.06   1104.04 o 
  11   5   5    10411.51    10575.57    380.65 o 
  13   5   5    67274.20    65598.92    937.42 o 
  15   5   5     2137.76     2172.67    163.79 o 
  17   5   5    17226.25    17753.35   2518.26 o 
  19   5   5    19339.26    20896.13   1111.22 o 
  21   5   5     3334.16     2803.25    412.98 o 
  23   5   5     9549.82    11253.41    818.31 o 
  25   5   5    11736.68    13580.18    926.94 o 
  27   5   5     1908.58     1201.85    437.69 o 
 -32   6   5       63.79      443.16    373.70 o 
 -30   6   5      905.27     1052.00    304.06 o 
 -28   6   5       33.48      -25.74    163.35 o 
 -26   6   5      295.91       46.37    421.02 o 
 -24   6   5      308.77      540.08    227.56 o 
 -22   6   5     2219.89     2312.30    360.33 o 
 -20   6   5     1311.32     1604.60    292.76 o 
 -18   6   5     8924.33     9535.15    921.02 o 
 -16   6   5     3421.87     3813.30    403.20 o 
 -14   6   5        4.47      -43.31     98.21 o 
 -12   6   5    10241.69    10359.67    219.04 o 
 -10   6   5      781.85      672.89     71.25 o 
  -8   6   5     1814.19     1906.69    127.41 o 
  -6   6   5        2.76       -1.44     33.61 o 
  -4   6   5       82.55       44.10     40.91 o 
  -2   6   5     1622.35     1536.89    136.01 o 
   0   6   5       15.60      -14.19     50.37 o 
   2   6   5      922.27      872.65    105.54 o 
   4   6   5       47.15       37.50     67.07 o 
   6   6   5     5408.46     5148.69    220.79 o 
   8   6   5     3443.45     3430.88    214.34 o 
  10   6   5    11069.15    10633.95    367.23 o 
  12   6   5     3064.40     3285.61    204.92 o 
  14   6   5     4365.19     4548.08    484.46 o 
  16   6   5     1267.06     1195.20    276.69 o 
  18   6   5        0.64     -126.85    126.85 o 
  20   6   5     3097.74     2128.17    718.87 o 
  22   6   5      336.72      188.60    239.73 o 
  24   6   5      301.71      490.63    213.43 o 
  26   6   5        5.09      -98.75    159.78 o 
 -29   7   5     1040.03      887.62    259.53 o 
 -27   7   5    20720.60    23592.83   1225.35 o 
 -25   7   5     8574.20     9511.06    765.35 o 
 -23   7   5     1041.70     1367.32    672.60 o 
 -21   7   5    18759.21    18053.84   1135.11 o 
 -19   7   5     2512.38     2777.49    396.23 o 
 -17   7   5      927.15      719.63    230.97 o 
 -15   7   5    14578.09    14407.51    799.54 o 
 -13   7   5       39.96       50.98     29.93 o 
 -11   7   5       73.86       37.30     49.88 o 
  -9   7   5     1696.61     1589.40    136.76 o 
  -7   7   5    14062.53    13946.65    421.26 o 
  -5   7   5        9.75       26.55     98.53 o 
  -3   7   5    19061.17    19166.17    515.63 o 
  -1   7   5       18.87      113.27     60.03 o 
   1   7   5    25259.84    25463.38    492.59 o 
   3   7   5     2594.35     2839.51    180.10 o 
   5   7   5     9687.70     9674.53    324.31 o 
   7   7   5     2549.08     2210.29    166.03 o 
   9   7   5     4797.49     4820.00    483.83 o 
  11   7   5     2901.53     2804.49    384.44 o 
  13   7   5    21132.98    21116.61   1055.95 o 
  15   7   5     3282.72     3224.34    443.81 o 
  17   7   5    10494.55    10886.42    813.38 o 
  19   7   5    13300.54    14189.03   1875.49 o 
  21   7   5     1190.69      855.18    324.04 o 
  23   7   5     5506.49     7087.09    718.71 o 
 -26   8   5     1703.93     1386.11    356.73 o 
 -24   8   5    23816.64    24973.97   1265.32 o 
 -22   8   5    15719.30    15187.63    969.77 o 
 -20   8   5     2706.12     2905.12    431.93 o 
 -18   8   5    14869.38    15698.18    922.73 o 
 -16   8   5      673.60      508.50    212.03 o 
 -14   8   5     1373.35      934.96    237.83 o 
 -12   8   5    10267.41    10076.13    821.03 o 
 -10   8   5    11250.37    12331.26    381.62 o 
  -8   8   5     1722.06     1771.15    197.84 o 
  -6   8   5    18014.08    17908.93    616.87 o 
  -4   8   5       63.62      -32.67     74.80 o 
  -2   8   5    15180.06    15316.04    499.92 o 
   0   8   5    14292.84    14420.76    485.03 o 
   2   8   5     1963.30     2135.12    195.89 o 
   4   8   5    20586.57    21821.19    591.92 o 
   6   8   5    31054.74    32089.03    716.70 o 
   8   8   5    16981.49    18419.69    790.62 o 
  10   8   5    12738.94    13843.19    965.01 o 
  12   8   5     4053.92     3967.53    485.07 o 
  14   8   5     2343.04     2604.00    417.88 o 
  16   8   5    21973.63    24907.42   1255.13 o 
  18   8   5     6013.85     6722.59    686.61 o 
 -21   9   5     4750.23     6119.77    859.83 o 
 -19   9   5      187.87     -102.08    227.85 o 
 -17   9   5       22.28     -232.05    232.05 o 
 -15   9   5      347.33      -81.60    513.65 o 
 -13   9   5      682.38      114.23    424.35 o 
 -11   9   5      184.74      339.99    200.61 o 
  -9   9   5     2952.63     2753.30    368.86 o 
  -7   9   5     1510.29     1361.92    266.59 o 
  -5   9   5     1011.16      829.65    134.84 o 
  -3   9   5     1453.04     1516.55    171.88 o 
  -1   9   5      115.67      251.50    100.46 o 
   1   9   5      687.78      761.58    156.82 o 
   3   9   5      600.77      612.24    160.08 o 
   5   9   5      951.81     1183.07    205.69 o 
   7   9   5     2780.88     2578.48    401.23 o 
   9   9   5        5.69      112.19    178.58 o 
  11   9   5      619.40      631.68    260.84 o 
  13   9   5       75.71      -22.73    456.57 o 
 -12  10   5     1145.75      599.18    447.42 o 
 -10  10   5     2720.80     3195.25    427.32 o 
  -8  10   5     1360.80     1623.29    314.51 o 
  -6  10   5     2838.05     2937.44    379.66 o 
  -4  10   5      155.42      261.90    180.09 o 
  -2  10   5     1802.40     1264.56    365.97 o 
   0  10   5      293.70      332.27    228.49 o 
   2  10   5     1408.42     1756.40    507.42 o 
   4  10   5     5511.05     6255.89    576.79 o 
 -38   0   6    11517.14    11886.00    951.74 o 
 -36   0   6     7646.91     6482.63    653.39 o 
 -34   0   6    32450.44    30377.71   1025.06 o 
 -32   0   6    76611.45    77978.97   1579.59 o 
 -30   0   6     1362.38     1273.41    179.35 o 
 -28   0   6    69298.48    70147.91   1115.18 o 
 -26   0   6    13093.68    13247.40    404.15 o 
 -24   0   6    15001.71    15650.30    493.59 o 
 -22   0   6    38473.11    39886.85    749.13 o 
 -20   0   6    16113.45    16217.39    392.43 o 
 -18   0   6    12983.81    13083.08    336.47 o 
 -16   0   6     6729.37     5412.97    206.50 o 
 -14   0   6    46768.15    49675.41    594.67 o 
 -12   0   6      319.76      872.92     82.28 o 
 -10   0   6     1094.55      737.18     71.76 o 
  -8   0   6    26659.02    28605.80    427.56 o 
  -6   0   6      721.79      426.88     68.68 o 
  -4   0   6    16769.48    15113.35    605.52 o 
  -2   0   6   206182.19   210067.22   2344.73 o 
   2   0   6    86992.33    90259.10   1662.28 o 
   4   0   6    12790.90    10086.40    582.50 o 
   6   0   6   164635.86   173520.94   3404.47 o 
   8   0   6      730.49     1122.07    160.66 o 
  10   0   6    16589.33    13342.02    776.57 o 
  12   0   6   119643.98   120897.18   2433.77 o 
  14   0   6     1226.83     1154.02    267.24 o 
  16   0   6    50574.87    48825.61   1676.80 o 
  18   0   6    10899.85    10337.74    817.42 o 
  20   0   6     2703.93     3029.69    471.99 o 
  22   0   6    16680.29    16257.77   1089.08 o 
  24   0   6     2887.30     2908.67    503.09 o 
  26   0   6    20602.21    19408.13   1316.91 o 
  28   0   6     7645.05     6783.51    816.86 o 
  30   0   6     5866.20     6797.42    580.73 o 
 -39   1   6      187.50       94.50    120.46 o 
 -37   1   6     1441.44     1366.23    585.64 o 
 -35   1   6     7693.58     7535.88    367.03 o 
 -33   1   6     1881.57     1657.19    172.05 o 
 -31   1   6    14421.21    15529.13    483.91 o 
 -29   1   6    25208.19    25128.87    505.76 o 
 -27   1   6     2031.56     1892.59    158.30 o 
 -25   1   6    25304.63    24375.18    426.02 o 
 -23   1   6      683.57      701.94     68.60 o 
 -21   1   6    26726.96    25923.92    409.08 o 
 -19   1   6       20.24       44.16     28.46 o 
 -17   1   6      187.82      167.94     33.96 o 
 -15   1   6     5579.51     5990.92    167.45 o 
 -13   1   6     9110.15     9396.15    175.01 o 
 -11   1   6    26099.13    26725.45    296.02 o 
  -9   1   6     1453.85     1408.97     73.70 o 
  -7   1   6    21688.56    21498.89    307.89 o 
  -5   1   6     1884.83     1812.83    107.31 o 
  -3   1   6    35055.41    34421.44    463.92 o 
  -1   1   6    16888.88    16368.00    477.57 o 
   1   1   6     6001.30     6027.89    244.27 o 
   3   1   6    29900.36    29484.72    746.69 o 
   5   1   6     3318.21     3984.65    220.54 o 
   7   1   6    42961.49    43611.80    747.40 o 
   9   1   6    10832.17    11038.70    396.24 o 
  11   1   6    13854.50    15810.24    609.03 o 
  13   1   6    22798.21    22914.26    776.25 o 
  15   1   6    26086.22    26874.51    910.21 o 
  17   1   6     3027.91     2710.73    239.27 o 
  19   1   6    22350.44    23509.41   1050.05 o 
  21   1   6     2628.16     2145.54    311.78 o 
  23   1   6     2970.05     3274.19    366.93 o 
  25   1   6     2073.32     1711.44    284.25 o 
  27   1   6     2316.23     2036.26    309.97 o 
  29   1   6    11612.75    12418.44    755.62 o 
  31   1   6       54.31       38.03    160.01 o 
 -38   2   6     2758.05     2433.62    379.43 o 
 -36   2   6     1109.67      553.33    210.41 o 
 -34   2   6     4466.86     4330.16    457.18 o 
 -32   2   6     6699.28     6784.42    307.51 o 
 -30   2   6     2282.76     2073.70    168.35 o 
 -28   2   6     6785.25     6415.89    228.45 o 
 -26   2   6      270.58      191.87     44.93 o 
 -24   2   6      923.19      993.38    109.99 o 
 -22   2   6    11494.95    11689.11    245.37 o 
 -20   2   6    10779.34    10551.72    191.36 o 
 -18   2   6      619.28      624.45     45.69 o 
 -16   2   6     1914.27     1595.87    119.71 o 
 -14   2   6       55.84       28.03     19.64 o 
 -12   2   6    10126.66    10005.04    196.76 o 
 -10   2   6    14043.69    14791.42    247.10 o 
  -8   2   6     1490.91     1584.04    118.23 o 
  -6   2   6     1176.99     1456.56     98.90 o 
  -4   2   6     9357.12     9359.22    249.63 o 
  -2   2   6      784.22      968.14     72.94 o 
   0   2   6    13785.65    13300.51    259.10 o 
   2   2   6     4632.43     4695.82    196.00 o 
   4   2   6    20706.24    21168.16    424.34 o 
   6   2   6    20266.07    20015.68    427.94 o 
   8   2   6     2962.45     2733.94    236.75 o 
  10   2   6    14404.58    14043.50    620.82 o 
  12   2   6    33419.83    32452.53   1630.69 o 
  14   2   6     1669.47     1652.31    233.23 o 
  16   2   6     8174.26     8027.12    501.47 o 
  18   2   6     1131.56     1116.19    169.00 o 
  20   2   6     6806.54     7220.24    512.51 o 
  22   2   6     1021.38     1089.16    215.38 o 
  24   2   6     2923.07     2842.77    351.96 o 
  26   2   6      282.82      530.10    225.94 o 
  28   2   6      154.34       70.52     96.44 o 
  30   2   6      553.76      516.36    240.82 o 
 -37   3   6    17829.57    16527.19    968.16 o 
 -35   3   6    15940.17    16489.77    934.12 o 
 -33   3   6     1315.90     1285.31    318.61 o 
 -31   3   6    34120.16    35658.75   1287.25 o 
 -29   3   6    35923.79    35754.79    736.32 o 
 -27   3   6     5214.69     4817.72    293.48 o 
 -25   3   6    82543.71    85384.65   1623.39 o 
 -23   3   6    11604.74    12289.92    515.35 o 
 -21   3   6    14893.28    15090.54    700.13 o 
 -19   3   6    13766.83    13444.33    637.97 o 
 -17   3   6      181.43      226.61     62.96 o 
 -15   3   6      229.36      260.35     36.12 o 
 -13   3   6    17822.49    17420.70    289.94 o 
 -11   3   6     1869.09     1694.51     80.09 o 
  -9   3   6    75615.69    82434.66    801.77 o 
  -7   3   6    20776.01    20064.04    340.03 o 
  -5   3   6      261.57      166.63     38.49 o 
  -3   3   6    39484.45    39615.91    462.83 o 
  -1   3   6    18053.06    18935.95    323.55 o 
   1   3   6    16985.83    17288.07    314.60 o 
   3   3   6   117956.74   116434.99   1364.94 o 
   5   3   6      572.54      410.88     67.59 o 
   7   3   6   160384.73   158486.95   1417.82 o 
   9   3   6   108685.02   109926.39   1899.47 o 
  11   3   6      408.41      117.34     76.95 o 
  13   3   6    44051.49    41768.53    937.95 o 
  15   3   6    19205.90    18458.43    570.01 o 
  17   3   6      707.32      649.95    201.40 o 
  19   3   6    76646.79    75298.34   1636.67 o 
  21   3   6      878.54     1065.51    211.85 o 
  23   3   6    12499.56    12492.42    698.68 o 
  25   3   6     6450.47     6645.38    368.74 o 
  27   3   6     3183.90     2557.66    798.26 o 
  29   3   6     7479.88     8936.55    751.53 o 
 -36   4   6     4042.37     3802.35    498.54 o 
 -34   4   6     2922.53     2928.36    424.62 o 
 -32   4   6    16797.04    15554.80    918.48 o 
 -30   4   6      285.42      433.27    186.29 o 
 -28   4   6    23975.41    25101.36   1084.06 o 
 -26   4   6     1469.04     1859.23    352.30 o 
 -24   4   6     8073.66     8632.23    600.11 o 
 -22   4   6    19081.22    19060.95    853.20 o 
 -20   4   6     8209.92     7763.34    530.57 o 
 -18   4   6      984.74     1056.41    270.08 o 
 -16   4   6     4803.23     4341.77    372.44 o 
 -14   4   6     2417.69     2091.06    105.16 o 
 -12   4   6      220.77      143.77     28.77 o 
 -10   4   6     9340.40     9912.50    293.51 o 
  -8   4   6     8611.23     9129.78    292.09 o 
  -6   4   6       64.02      119.81     47.42 o 
  -4   4   6    48252.30    46819.04    667.24 o 
  -2   4   6    65286.21    66847.32    716.35 o 
   0   4   6    65405.49    65113.90    702.17 o 
   2   4   6    11085.96    11153.59    323.98 o 
   4   4   6    15822.93    15070.15    447.24 o 
   6   4   6    19777.75    18698.98    503.01 o 
   8   4   6     2210.97     1854.02    170.06 o 
  10   4   6     9215.59     8891.97    365.54 o 
  12   4   6    22247.57    19132.09    680.47 o 
  14   4   6      490.38      565.23    110.00 o 
  16   4   6     3756.41     3570.88    250.55 o 
  18   4   6     6010.66     5418.23    314.36 o 
  20   4   6     3927.77     3343.15    611.74 o 
  22   4   6    12581.84    14241.16    621.74 o 
  24   4   6     2249.30     2047.35    247.94 o 
  26   4   6     3606.87     3261.51   1070.05 o 
  28   4   6     3004.36     2982.00    457.70 o 
 -35   5   6      263.82     -172.19    208.23 o 
 -33   5   6     2743.84     3371.96    475.13 o 
 -31   5   6       49.25     -102.33    295.23 o 
 -29   5   6     2176.59     2013.51    359.16 o 
 -27   5   6      832.52      408.44    349.63 o 
 -25   5   6      201.97        6.95    185.08 o 
 -23   5   6     5253.11     5359.32    504.98 o 
 -21   5   6     4508.24     4240.96    434.34 o 
 -19   5   6     2135.12     2714.62    338.56 o 
 -17   5   6    11712.75    11307.58    648.56 o 
 -15   5   6      302.16      272.64    135.32 o 
 -13   5   6     4680.69     4398.34    109.95 o 
 -11   5   6      668.56      438.18     91.42 o 
  -9   5   6     4984.23     4969.09    186.61 o 
  -7   5   6     1293.64     1338.42    111.86 o 
  -5   5   6     3161.24     3083.46    167.50 o 
  -3   5   6     1816.38     1817.38    191.29 o 
  -1   5   6      578.27      601.31     96.62 o 
   1   5   6     1374.05     1388.04    137.84 o 
   3   5   6    17374.80    17328.66    395.99 o 
   5   5   6    14717.80    14365.87    474.87 o 
   7   5   6     9515.07     9225.06    379.90 o 
   9   5   6    19020.85    18002.12    532.59 o 
  11   5   6       14.25      113.93     70.03 o 
  13   5   6     3523.89     3519.28    275.57 o 
  15   5   6      748.20      521.41    116.66 o 
  17   5   6     2718.71     2589.33    545.46 o 
  19   5   6     7199.60     6681.78    600.92 o 
  21   5   6        2.48     -153.65    153.65 o 
  23   5   6     2048.64     2242.50    374.37 o 
  25   5   6      367.63      826.19    260.05 o 
  27   5   6       42.55      201.27    387.55 o 
 -32   6   6    20286.03    21944.52   1730.39 o 
 -30   6   6     1359.68     1125.74    296.42 o 
 -28   6   6    23160.54    24986.00   1202.62 o 
 -26   6   6     1937.39     2210.15    369.00 o 
 -24   6   6       30.07     -174.52    174.52 o 
 -22   6   6    14689.87    13728.15    825.65 o 
 -20   6   6    33650.38    33451.54   1230.92 o 
 -18   6   6     4558.58     5356.99    491.16 o 
 -16   6   6    20571.19    20813.11   1078.75 o 
 -14   6   6      115.79       44.63     31.76 o 
 -12   6   6    22981.41    24060.27    371.73 o 
 -10   6   6     4907.39     5441.12    201.89 o 
  -8   6   6      515.20      450.74     71.97 o 
  -6   6   6     4918.89     4822.20    240.54 o 
  -4   6   6    14916.06    14539.86    528.63 o 
  -2   6   6     6372.26     6408.15    256.06 o 
   0   6   6    57447.02    56877.25    771.38 o 
   2   6   6     5451.03     4853.92    249.33 o 
   4   6   6     7298.94     7047.59    311.76 o 
   6   6   6    46567.61    43390.71   1250.35 o 
   8   6   6    13230.46    11788.49    501.43 o 
  10   6   6    52066.61    51821.06    845.03 o 
  12   6   6    57516.49    55393.42   1409.56 o 
  14   6   6     2224.96     2487.40    426.36 o 
  16   6   6    29375.83    29040.68   2187.12 o 
  18   6   6     1635.48     1438.45    315.27 o 
  20   6   6     5589.43     6308.99    632.25 o 
  22   6   6     3730.99     3380.24    485.09 o 
  24   6   6     1007.67     1209.37    314.77 o 
 -29   7   6     2829.16     2963.63    684.16 o 
 -27   7   6      865.60      968.04    269.47 o 
 -25   7   6    13633.98    13769.95   1748.47 o 
 -23   7   6     6973.85     6090.03    595.43 o 
 -21   7   6      658.89      369.29    253.10 o 
 -19   7   6    18104.63    18578.04    965.88 o 
 -17   7   6      409.14      293.73    240.32 o 
 -15   7   6      136.94       29.49    145.91 o 
 -13   7   6    10385.37    10294.97    287.07 o 
 -11   7   6        4.82      -44.88     44.88 o 
  -9   7   6    14566.59    14816.15    370.35 o 
  -7   7   6     8033.75     6868.75    369.54 o 
  -5   7   6      349.40      508.37    103.39 o 
  -3   7   6     6957.84     7067.80    324.55 o 
  -1   7   6     1696.61     1595.97    168.79 o 
   1   7   6     5029.85     4851.63    241.82 o 
   3   7   6    14059.44    14183.59    370.93 o 
   5   7   6       14.21       46.72     57.79 o 
   7   7   6    18054.29    18440.65    562.70 o 
   9   7   6    37091.13    38657.27   1001.53 o 
  11   7   6      205.58      284.76    180.87 o 
  13   7   6    12172.69    13421.75    858.93 o 
  15   7   6     4611.59     5130.96    651.98 o 
  17   7   6     2793.74     2747.17    426.02 o 
  19   7   6     8755.04     8380.33    748.97 o 
  21   7   6      797.95     1468.26    345.45 o 
 -26   8   6       57.99     -347.29    442.11 o 
 -24   8   6      339.52      120.51    223.38 o 
 -22   8   6      156.56     -288.61    520.09 o 
 -20   8   6      184.73     -237.23    452.45 o 
 -18   8   6      332.57      483.34    220.62 o 
 -16   8   6     7601.17     7704.70    636.26 o 
 -14   8   6     2057.29     1456.08    292.71 o 
 -12   8   6      178.58       44.29    135.44 o 
 -10   8   6      248.72      203.12     63.16 o 
  -8   8   6       24.11       84.92     83.24 o 
  -6   8   6       19.53       94.77     71.79 o 
  -4   8   6     1581.18     1614.12    173.21 o 
  -2   8   6      182.31      276.44     97.45 o 
   0   8   6     1503.14     1336.67    165.30 o 
   2   8   6      260.87      239.62     89.58 o 
   4   8   6     1342.74     1565.77    231.87 o 
   6   8   6     3013.72     3126.71    243.08 o 
   8   8   6       75.39       36.61    117.68 o 
  10   8   6     1680.56     1569.67    226.15 o 
  12   8   6     5036.28     5561.54    579.20 o 
  14   8   6     1870.06     1397.06    333.06 o 
  16   8   6     4342.40     5106.38    579.96 o 
  18   8   6        3.24      155.72    209.90 o 
 -21   9   6     7666.83     8572.31   1002.42 o 
 -19   9   6    13047.26    13179.70    911.65 o 
 -17   9   6     5044.77     5277.92    590.27 o 
 -15   9   6     1430.33      963.80    325.15 o 
 -13   9   6     8424.80     9049.00    691.02 o 
 -11   9   6      269.95      124.76    204.37 o 
  -9   9   6     9838.97     9869.87    679.77 o 
  -7   9   6     1602.39     1231.90    267.02 o 
  -5   9   6     6531.11     6620.74    349.83 o 
  -3   9   6     3946.36     4305.55    284.81 o 
  -1   9   6     3561.37     3371.21    260.50 o 
   1   9   6      324.75      366.26    115.72 o 
   3   9   6    21824.12    23271.70    809.01 o 
   5   9   6     8921.71     8669.15    515.76 o 
   7   9   6    18114.34    18941.17   1023.28 o 
   9   9   6    23356.46    23904.39   1183.76 o 
  11   9   6       55.09       90.74    170.72 o 
  13   9   6    18318.29    20373.93   1161.09 o 
 -10  10   6     4503.89     4229.00    955.90 o 
  -8  10   6     2046.02     1966.95    336.20 o 
  -6  10   6      742.16      776.79    235.30 o 
  -4  10   6     1367.51      897.08    231.80 o 
  -2  10   6     3659.51     3237.63    570.65 o 
   0  10   6     8243.99     9870.86    997.87 o 
   2  10   6     6880.34     7231.58    604.38 o 
 -39   1   7     4865.97     4989.50    485.90 o 
 -37   1   7     5795.33     5919.27    519.39 o 
 -35   1   7    29415.63    29565.78    708.85 o 
 -33   1   7     3087.23     3158.26    230.70 o 
 -31   1   7     9365.39    10190.71    490.52 o 
 -29   1   7    30625.26    30354.65    598.03 o 
 -27   1   7      379.28      171.95     56.00 o 
 -25   1   7    10492.91    10278.62    254.25 o 
 -23   1   7    30700.97    30815.43    404.88 o 
 -21   1   7    38139.47    38478.83    458.58 o 
 -19   1   7     7217.40     7329.81    193.16 o 
 -17   1   7    38762.81    36637.80    409.17 o 
 -15   1   7     1041.69     1147.64     68.58 o 
 -13   1   7    52462.68    51913.36    427.34 o 
 -11   1   7      286.30      264.66     38.20 o 
  -9   1   7     6818.63     6780.29    189.58 o 
  -7   1   7    16605.84    15759.61    286.67 o 
  -5   1   7    11987.82    11842.36    289.14 o 
  -3   1   7   146392.59   149036.13   1046.98 o 
  -1   1   7   224036.91   229353.36   1922.53 o 
   1   1   7       77.84       19.35     71.92 o 
   3   1   7    74726.39    75985.45    970.61 o 
   5   1   7    30851.87    30424.41    639.44 o 
   7   1   7      272.22      356.31     90.04 o 
   9   1   7   138795.16   146419.72   1863.89 o 
  11   1   7    34710.89    36166.96    801.10 o 
  13   1   7    54694.00    55642.13   1252.43 o 
  15   1   7    29795.80    29086.91    759.64 o 
  17   1   7     5758.72     6006.52    451.91 o 
  19   1   7     7197.73     8241.17    589.78 o 
  21   1   7     1299.75     1426.21    249.55 o 
  23   1   7       19.58     -122.97    122.97 o 
  25   1   7     5849.49     5449.21    405.58 o 
  27   1   7     4858.58     4932.87    494.10 o 
  29   1   7     4294.36     4070.72    489.28 o 
 -38   2   7    39359.43    41270.13   1447.15 o 
 -36   2   7     1778.99     1564.52    504.34 o 
 -34   2   7    23099.89    21648.42    984.53 o 
 -32   2   7    14761.13    15440.32    529.22 o 
 -30   2   7    11557.05    11734.88    384.21 o 
 -28   2   7     2276.23     2375.30    138.85 o 
 -26   2   7     9024.50     9965.19    266.61 o 
 -24   2   7     2289.72     2442.88    151.56 o 
 -22   2   7     8787.21     8837.58    205.14 o 
 -20   2   7    14700.03    15489.03    225.95 o 
 -18   2   7     1803.90     2023.69     90.72 o 
 -16   2   7     5569.15     5754.55    148.51 o 
 -14   2   7    46897.52    46959.72    446.33 o 
 -12   2   7     6958.28     6816.79    182.18 o 
 -10   2   7    78771.42    77677.05    614.85 o 
  -8   2   7     3270.04     3371.94    135.32 o 
  -6   2   7    57914.24    58370.76    647.98 o 
  -4   2   7     6002.76     5283.17    183.03 o 
  -2   2   7      273.29      296.63     52.51 o 
   0   2   7    23584.84    23390.09    406.72 o 
   2   2   7   124412.01   119322.47   1360.95 o 
   4   2   7     3412.31     3500.74    187.40 o 
   6   2   7   170000.53   168770.13   1312.84 o 
   8   2   7    48258.92    49345.13   1095.35 o 
  10   2   7    32981.83    33957.80    938.71 o 
  12   2   7    47882.57    47875.90   1171.20 o 
  14   2   7     1403.59     1639.75    336.50 o 
  16   2   7     4560.18     4641.58    315.12 o 
  18   2   7    11464.50    11472.17    927.37 o 
  20   2   7     3300.60     3924.63    403.16 o 
  22   2   7     2619.26     2475.02    588.38 o 
  24   2   7     4150.76     3505.31    593.45 o 
  26   2   7     8667.41     8880.78    507.63 o 
  28   2   7     3126.86     2872.29    323.18 o 
  30   2   7     4260.58     3378.98    483.24 o 
 -37   3   7      580.58      321.96    203.75 o 
 -35   3   7     1295.79     1219.98    282.57 o 
 -33   3   7      253.32      347.92    187.22 o 
 -31   3   7     1354.99      925.62    250.88 o 
 -29   3   7     2926.49     2945.60    333.46 o 
 -27   3   7      408.25      352.95    126.83 o 
 -25   3   7        0.54       60.60     71.49 o 
 -23   3   7     6106.11     6109.28    466.39 o 
 -21   3   7     3641.14     3409.45    341.47 o 
 -19   3   7     3291.15     3149.33    132.08 o 
 -17   3   7    13426.03    13865.01    265.27 o 
 -15   3   7       32.35      -20.17     26.82 o 
 -13   3   7      514.78      441.41     47.76 o 
 -11   3   7      993.00     1049.02     73.57 o 
  -9   3   7     5189.74     5094.63    193.00 o 
  -7   3   7      529.63      683.01     73.92 o 
  -5   3   7    19646.58    20279.49    462.55 o 
  -3   3   7      667.58      559.69     74.46 o 
  -1   3   7     3199.30     3503.70    149.75 o 
   1   3   7    22739.79    23537.58    389.10 o 
   3   3   7      220.93      285.45     60.80 o 
   5   3   7     5325.83     5419.47    246.86 o 
   7   3   7        1.21      -46.03     70.27 o 
   9   3   7     3026.04     2701.95    210.81 o 
  11   3   7      610.73      635.79    110.81 o 
  13   3   7     5643.12     5209.62    309.58 o 
  15   3   7     2282.60     2203.22    243.44 o 
  17   3   7      702.81      791.65    121.89 o 
  19   3   7    10151.17     9688.39    458.90 o 
  21   3   7     4514.31     4729.21    533.63 o 
  23   3   7        8.48      182.93    117.20 o 
  25   3   7      102.44      231.31    125.45 o 
  27   3   7      924.23     1081.99    282.69 o 
  29   3   7      926.01     1309.28    390.47 o 
 -36   4   7     2844.07     2918.10    606.86 o 
 -34   4   7     5424.17     5430.63    611.31 o 
 -32   4   7     7522.22     7565.20    637.40 o 
 -30   4   7     3048.93     3147.88    414.74 o 
 -28   4   7     2880.11     2911.87    570.43 o 
 -26   4   7    33007.67    32246.03   1180.99 o 
 -24   4   7       16.87     -168.21    172.35 o 
 -22   4   7    14535.25    15466.58    769.94 o 
 -20   4   7     1016.44     1291.77    225.83 o 
 -18   4   7      373.85      252.68    135.73 o 
 -16   4   7     1201.75      979.29     54.38 o 
 -14   4   7     7294.69     7430.15    215.54 o 
 -12   4   7     1751.47     1856.32    106.92 o 
 -10   4   7    48440.72    47435.18    673.90 o 
  -8   4   7    46464.59    49141.17    701.22 o 
  -6   4   7    85779.80    87853.62    822.33 o 
  -4   4   7      997.56      629.52     82.66 o 
  -2   4   7     8831.91     8751.47    270.55 o 
   0   4   7    40307.89    41798.18    592.18 o 
   2   4   7    69537.93    68541.06    848.32 o 
   4   4   7     5801.80     6319.08    306.38 o 
   6   4   7    76207.38    74017.10   1514.78 o 
   8   4   7    18122.41    17548.25    601.19 o 
  10   4   7    10675.01    10119.35    522.56 o 
  12   4   7     2180.40     1997.83    193.15 o 
  14   4   7      338.62      206.31    130.49 o 
  16   4   7      347.99      404.86    110.74 o 
  18   4   7    32761.89    33022.75   1085.08 o 
  20   4   7      124.73       53.88    101.32 o 
  22   4   7     9744.60     9793.05   1128.71 o 
  24   4   7      259.88      278.70    174.94 o 
  26   4   7     3500.92     3780.22    492.99 o 
 -35   5   7    20689.69    21117.60   1163.46 o 
 -33   5   7     4424.80     3734.37    498.16 o 
 -31   5   7     9072.79     9016.94    725.46 o 
 -29   5   7    41400.13    40914.60   1771.77 o 
 -27   5   7     1693.37      872.54    249.93 o 
 -25   5   7     7113.62     6157.74    551.56 o 
 -23   5   7    29873.57    29230.36   1137.25 o 
 -21   5   7    42476.04    42122.00   1444.58 o 
 -19   5   7    13536.90    14164.13    748.21 o 
 -17   5   7     1175.97     1517.95    258.67 o 
 -15   5   7      890.40      775.82     59.44 o 
 -13   5   7    28110.90    27925.43    469.06 o 
 -11   5   7     3519.34     3779.28    187.15 o 
  -9   5   7     6604.00     6882.61    354.10 o 
  -7   5   7    32390.21    33111.85    509.38 o 
  -5   5   7     4392.90     4375.15    231.20 o 
  -3   5   7    60984.58    60584.62    842.48 o 
  -1   5   7    86868.60    86539.36   1002.95 o 
   1   5   7     2319.99     2235.15    152.54 o 
   3   5   7    90363.38    89212.30   1211.74 o 
   5   5   7    37872.16    37007.48    789.96 o 
   7   5   7     3729.74     3877.34    262.75 o 
   9   5   7    58631.29    56035.49    978.78 o 
  11   5   7    23996.88    22998.27    634.09 o 
  13   5   7     8815.42     8642.55    391.97 o 
  15   5   7    21635.89    22880.75   1540.12 o 
  17   5   7     2614.59     2655.82    319.96 o 
  19   5   7    13404.77    13542.37    707.90 o 
  21   5   7     4693.34     4011.75    554.09 o 
  23   5   7      493.11      256.93    181.04 o 
  25   5   7     4953.69     5523.40    745.24 o 
 -32   6   7       31.14      258.45    194.37 o 
 -30   6   7      195.22     -121.62    176.26 o 
 -28   6   7      663.33      288.11    265.84 o 
 -26   6   7      786.70      664.09    339.42 o 
 -24   6   7     1235.95     1131.63    269.19 o 
 -22   6   7      153.76       94.47    282.47 o 
 -20   6   7     2511.84     2592.65    370.64 o 
 -18   6   7      299.72      168.67    342.29 o 
 -16   6   7    11520.23    11346.92    679.31 o 
 -14   6   7      170.90      104.01     29.35 o 
 -12   6   7     9503.51     9976.87    274.59 o 
 -10   6   7     3939.18     3682.38    176.68 o 
  -8   6   7     2248.45     2170.81    168.76 o 
  -6   6   7     4924.31     4826.35    298.71 o 
  -4   6   7      345.25      210.03     85.00 o 
  -2   6   7      115.12      119.56     66.71 o 
   0   6   7      264.65      374.98     79.60 o 
   2   6   7     1222.80     1403.73    147.81 o 
   4   6   7     4696.61     4619.90    226.02 o 
   6   6   7      655.50      669.70    103.27 o 
   8   6   7    14612.51    13713.90    437.63 o 
  10   6   7      724.51      731.56    135.40 o 
  12   6   7     5866.21     5647.69    464.19 o 
  14   6   7       84.02      194.58    103.88 o 
  16   6   7     2705.67     2472.31    268.67 o 
  18   6   7       98.85      179.57    155.95 o 
  20   6   7      239.57      -55.80    160.28 o 
  22   6   7      216.14      -20.35    156.22 o 
 -29   7   7    13257.84    12570.76    917.09 o 
 -27   7   7      872.04      492.57    239.04 o 
 -25   7   7     2161.68     2410.67    411.04 o 
 -23   7   7      386.26      591.89    230.10 o 
 -21   7   7        1.79     -245.63    245.63 o 
 -19   7   7     5842.36     5438.71    532.77 o 
 -17   7   7     2681.09     3176.04    398.17 o 
 -15   7   7      503.39      132.73    217.85 o 
 -13   7   7     3579.17     3011.50    167.48 o 
 -11   7   7     4162.53     3932.18    188.72 o 
  -9   7   7     1552.20     1495.52    148.78 o 
  -7   7   7    14234.31    14078.34    442.94 o 
  -5   7   7    15640.71    15846.26    480.14 o 
  -3   7   7    24864.20    25113.59    624.34 o 
  -1   7   7    37150.46    36900.12    809.51 o 
   1   7   7     5426.24     5412.14    295.95 o 
   3   7   7    14260.95    13962.08    418.29 o 
   5   7   7      653.53      730.09    132.32 o 
   7   7   7    10831.69    10087.55    522.46 o 
   9   7   7    12783.70    13209.07    633.35 o 
  11   7   7    13717.90    13523.49    611.75 o 
  13   7   7     1831.45     2189.39    257.37 o 
  15   7   7     6812.75     7943.95   1060.47 o 
  17   7   7      300.42      226.22    192.03 o 
  19   7   7     1029.78      986.88    315.57 o 
 -26   8   7    15055.62    16270.23   1040.36 o 
 -24   8   7      140.04      100.26    189.29 o 
 -22   8   7     9362.80     9887.98    963.79 o 
 -20   8   7     2328.56     2396.06    396.63 o 
 -18   8   7      505.55      -66.83    209.27 o 
 -16   8   7     1749.34     1663.98    316.14 o 
 -14   8   7     2980.48     2644.83    375.41 o 
 -12   8   7      579.61      634.79    256.87 o 
 -10   8   7    12664.60    13411.38    540.91 o 
  -8   8   7     2682.05     3097.71    318.16 o 
  -6   8   7    16789.52    17523.10    564.54 o 
  -4   8   7    36913.56    37498.54    802.09 o 
  -2   8   7      354.07      507.22    120.04 o 
   0   8   7    35861.59    37026.41    805.81 o 
   2   8   7    33592.41    35527.29    791.59 o 
   4   8   7     6373.70     6597.70    350.51 o 
   6   8   7    15925.19    16618.81    697.82 o 
   8   8   7    11230.87    10914.49    570.75 o 
  10   8   7     4639.65     4790.24    380.57 o 
  12   8   7     5396.44     5641.37    596.87 o 
  14   8   7      632.39      424.47    756.63 o 
  16   8   7     1838.12      935.46    505.49 o 
 -21   9   7        9.72     -292.56    292.56 o 
 -19   9   7     1811.65     1574.02    575.63 o 
 -17   9   7        5.78     -163.78    293.52 o 
 -15   9   7      639.87      426.10    180.73 o 
 -13   9   7      984.20     1013.92    276.85 o 
 -11   9   7     3070.91     2891.82    407.93 o 
  -9   9   7     1286.13     1099.71    258.43 o 
  -7   9   7     1868.50     1902.24    359.50 o 
  -5   9   7      132.82      219.77     94.61 o 
  -3   9   7     3153.32     3145.96    253.95 o 
  -1   9   7     3031.31     2713.26    237.68 o 
   1   9   7       16.71       64.92     64.43 o 
   3   9   7     3959.23     4443.56    380.95 o 
   5   9   7      539.54      554.73    172.91 o 
   7   9   7     1984.81     2484.81    385.16 o 
   9   9   7     1962.46     1611.26    404.69 o 
  11   9   7       58.51      420.34    195.50 o 
 -10  10   7     5195.36     5040.72    869.29 o 
  -8  10   7        9.89     -143.32    161.29 o 
  -6  10   7     4589.07     4465.75    475.90 o 
  -4  10   7     5578.49     5947.10    517.63 o 
  -2  10   7      296.76      538.20    328.11 o 
   0  10   7     5306.78     4931.29    743.48 o 
 -38   0   8     4924.19     4691.81    430.02 o 
 -36   0   8    21449.92    21913.94    885.56 o 
 -34   0   8     3151.88     3655.38    360.33 o 
 -32   0   8    34609.36    33732.41   1123.82 o 
 -30   0   8    42051.07    41824.01    990.04 o 
 -28   0   8     3186.21     3490.66    258.98 o 
 -26   0   8    11519.40    11590.56    444.68 o 
 -24   0   8      377.16      413.40     98.40 o 
 -22   0   8      943.23     1020.17    131.31 o 
 -20   0   8    17829.52    18116.09    495.97 o 
 -18   0   8     7283.86     7401.47    264.76 o 
 -16   0   8    24417.23    25138.88    468.33 o 
 -14   0   8    24871.83    24582.96    450.13 o 
 -12   0   8     4870.91     5033.42    201.90 o 
 -10   0   8    35578.98    36838.26    529.92 o 
  -8   0   8   143666.61   142840.89   1050.53 o 
  -6   0   8       17.83       45.01     57.07 o 
  -4   0   8   480777.59   485255.50   4013.86 o 
  -2   0   8    78417.21    82377.17   1712.78 o 
   0   0   8   178012.70   183440.59   2642.96 o 
   2   0   8   217480.50   215590.64   2947.72 o 
   4   0   8     2250.42     2674.44    352.32 o 
   6   0   8     3194.46     2017.62    322.41 o 
   8   0   8    52559.40    55742.22   1683.69 o 
  10   0   8     1813.56     2039.96    351.23 o 
  12   0   8    12113.48    12568.51    861.35 o 
  14   0   8     4522.80     4526.64    547.41 o 
  16   0   8     6813.51     7663.24    728.89 o 
  18   0   8     8985.86     8604.97    794.83 o 
  20   0   8      427.04      142.61    172.15 o 
  22   0   8     4374.73     4884.88    655.60 o 
  24   0   8     8691.61     8258.65    617.41 o 
  26   0   8       32.14      223.07    243.45 o 
  28   0   8    25657.15    24270.37   1603.68 o 
 -39   1   8     6313.34     6042.90    581.50 o 
 -37   1   8     1955.73     1915.34    312.43 o 
 -35   1   8     3168.30     3175.44    236.48 o 
 -33   1   8    11941.32    12296.57    481.08 o 
 -31   1   8      993.65     1159.87    140.83 o 
 -29   1   8      474.92      526.39     84.60 o 
 -27   1   8    10167.02     9862.44    276.22 o 
 -25   1   8     3326.12     3121.67    229.82 o 
 -23   1   8    11178.85    11171.64    248.32 o 
 -21   1   8      799.17      849.11     75.45 o 
 -19   1   8     3810.14     4072.40    147.99 o 
 -17   1   8       88.78       84.45     30.72 o 
 -15   1   8    18275.53    18875.03    279.45 o 
 -13   1   8      242.82      232.84     37.84 o 
 -11   1   8    32878.74    32207.62    373.56 o 
  -9   1   8    13965.42    14598.48    297.78 o 
  -7   1   8    70167.69    71361.75    658.48 o 
  -5   1   8    35269.12    36502.81    543.98 o 
  -3   1   8     7000.05     6982.01    287.41 o 
  -1   1   8    57013.31    58897.05   1045.69 o 
   1   1   8     8839.87     8432.64    330.95 o 
   3   1   8    31717.96    32919.96    682.71 o 
   5   1   8    21465.58    21410.55    704.97 o 
   7   1   8      118.78      202.75     88.98 o 
   9   1   8    10173.49    11657.50    461.00 o 
  11   1   8      125.94      224.59    121.10 o 
  13   1   8       12.40      -44.44     86.14 o 
  15   1   8      722.91      706.10    174.34 o 
  17   1   8    10096.51    10019.56    598.08 o 
  19   1   8      264.28      315.15    139.90 o 
  21   1   8     4511.21     4817.25    446.30 o 
  23   1   8     1078.32      820.82    211.04 o 
  25   1   8     7360.38     7899.74    694.35 o 
  27   1   8     2000.74     1967.21    324.38 o 
  29   1   8       34.70      142.24    120.13 o 
 -38   2   8     1487.08      862.23    332.63 o 
 -36   2   8     1389.42     1106.32    248.24 o 
 -34   2   8      303.41      162.48    134.07 o 
 -32   2   8     2790.22     2970.82    222.35 o 
 -30   2   8     1574.19     1332.63    175.10 o 
 -28   2   8      995.53      810.40     87.96 o 
 -26   2   8      166.69       89.76     38.58 o 
 -24   2   8      275.93      233.08     42.21 o 
 -22   2   8     1748.66     1798.69     99.84 o 
 -20   2   8     3208.80     2997.07    114.17 o 
 -18   2   8    17232.88    16955.93    271.20 o 
 -16   2   8    38467.38    39451.66    501.00 o 
 -14   2   8     6629.31     6803.95    185.70 o 
 -12   2   8      700.56      674.11     69.22 o 
 -10   2   8      208.25      150.06     43.12 o 
  -8   2   8    50806.51    51895.30    564.32 o 
  -6   2   8     7327.57     8219.60    362.00 o 
  -4   2   8    14322.83    12780.07    370.30 o 
  -2   2   8    19866.87    20268.13    384.68 o 
   0   2   8    18562.26    18499.47    384.50 o 
   2   2   8    15305.32    14948.24    452.25 o 
   4   2   8      283.84      139.06     88.43 o 
   6   2   8      811.43      714.92    116.72 o 
   8   2   8    14265.40    13634.42    475.79 o 
  10   2   8      229.02      173.73    112.64 o 
  12   2   8    12371.38    12630.37    633.54 o 
  14   2   8       35.77       95.98    105.49 o 
  16   2   8     4636.44     4063.20    377.64 o 
  18   2   8     1239.95     1243.43    220.73 o 
  20   2   8      163.62      -27.29    337.60 o 
  22   2   8      603.01      568.74    190.45 o 
  24   2   8      935.48      975.78    263.18 o 
  26   2   8     1538.86     1449.15    232.68 o 
  28   2   8     1235.25      986.92    381.41 o 
 -39   3   8    43924.48    46488.63   1687.92 o 
 -37   3   8       52.17      -72.80    198.10 o 
 -35   3   8    20489.30    21170.07   1042.99 o 
 -33   3   8     9911.91     8461.17    668.51 o 
 -31   3   8     4855.51     4509.12    461.48 o 
 -29   3   8     8857.19     8837.75    420.55 o 
 -27   3   8    26956.97    27952.57    655.92 o 
 -25   3   8      853.34      432.94    174.11 o 
 -23   3   8    29922.85    29411.43    852.23 o 
 -21   3   8     9660.17     9875.76    262.66 o 
 -19   3   8     2473.91     2705.41    140.35 o 
 -17   3   8     1075.12     1115.78     68.37 o 
 -15   3   8    14339.03    14151.75    261.37 o 
 -13   3   8     8054.72     7982.73    208.62 o 
 -11   3   8    95898.69    93681.88    732.97 o 
  -9   3   8       27.71       59.61     43.35 o 
  -7   3   8   201811.70   200997.81   2050.85 o 
  -5   3   8    52487.14    52391.40    631.31 o 
  -3   3   8    23748.68    23146.83    426.97 o 
  -1   3   8   118048.17   118501.30    978.73 o 
   1   3   8    38340.56    37511.70    640.30 o 
   3   3   8    47710.64    49354.94    751.24 o 
   5   3   8   135482.89   135759.38   1275.22 o 
   7   3   8      915.61      928.16    132.33 o 
   9   3   8    32393.69    31660.98    737.21 o 
  11   3   8     8940.20     8739.98    403.72 o 
  13   3   8      700.71      693.08    197.33 o 
  15   3   8     9565.91     9119.20    589.70 o 
  17   3   8      447.49      617.78    149.12 o 
  19   3   8     1520.98      936.80    219.23 o 
  21   3   8    23374.75    24173.32   1003.84 o 
  23   3   8     1000.48      626.02    199.01 o 
  25   3   8    10241.15    10548.79    820.95 o 
  27   3   8     5859.19     4872.58    741.09 o 
 -36   4   8     5770.50     5919.53    604.09 o 
 -34   4   8      225.74      253.88    190.57 o 
 -32   4   8     9461.52     8576.71    677.73 o 
 -30   4   8    12462.89    11680.64    761.66 o 
 -28   4   8      573.31      188.43    185.29 o 
 -26   4   8     7291.17     7203.33    565.84 o 
 -24   4   8     1155.51      975.23    225.24 o 
 -22   4   8     3776.74     3280.66    364.17 o 
 -20   4   8     1795.75     1390.92     93.83 o 
 -18   4   8     1169.42     1073.51     72.90 o 
 -16   4   8     3014.33     3115.17    140.70 o 
 -14   4   8     6575.41     6570.30    182.63 o 
 -12   4   8       92.31       85.96     43.48 o 
 -10   4   8    16024.12    15262.93    531.12 o 
  -8   4   8    51961.37    53299.69    796.88 o 
  -6   4   8     7304.40     8126.71    265.53 o 
  -4   4   8    28208.72    27794.88    492.44 o 
  -2   4   8    44168.81    44957.90    633.03 o 
   0   4   8    35926.34    35621.11    569.99 o 
   2   4   8    44538.23    45867.20    655.21 o 
   4   4   8      936.99      943.30    138.18 o 
   6   4   8     9319.67     8536.54    382.01 o 
   8   4   8      710.31      582.71    115.39 o 
  10   4   8       67.55       20.03    118.57 o 
  12   4   8     3747.19     3824.41    256.36 o 
  14   4   8     1584.12     1481.21    151.67 o 
  16   4   8     1556.04     1325.80    174.90 o 
  18   4   8     6131.08     6326.35    500.82 o 
  20   4   8      511.14      620.74    183.14 o 
  22   4   8     2416.70     2887.67    390.06 o 
  24   4   8     6143.46     5699.27    875.87 o 
  26   4   8      145.01      495.67    233.78 o 
 -35   5   8     4229.93     4454.30    940.42 o 
 -33   5   8     1720.00     1030.00    294.62 o 
 -31   5   8     1608.88     1617.53    328.60 o 
 -29   5   8     1660.38     1340.78    294.50 o 
 -27   5   8     4681.55     4497.06    484.79 o 
 -25   5   8     1264.30     1228.16    271.30 o 
 -23   5   8      293.67      256.59    166.37 o 
 -21   5   8    10305.60    10770.85    678.29 o 
 -19   5   8     7064.45     7221.27    534.89 o 
 -17   5   8      221.32      163.25     51.68 o 
 -15   5   8     2427.12     2428.28     95.54 o 
 -13   5   8     8018.11     8107.57    249.27 o 
 -11   5   8    10799.60    10422.27    520.90 o 
  -9   5   8     4969.09     4798.68    277.78 o 
  -7   5   8    14657.04    14206.85    420.49 o 
  -5   5   8       90.78      169.25     61.48 o 
  -3   5   8      783.85      809.53    111.37 o 
  -1   5   8        5.34        5.59     68.21 o 
   1   5   8     6551.91     6178.10    280.10 o 
   3   5   8      236.13      300.48     80.59 o 
   5   5   8    17150.30    16963.32    488.35 o 
   7   5   8      196.62      125.66     69.30 o 
   9   5   8     8912.76     8688.40    353.32 o 
  11   5   8     2255.18     2003.62    185.75 o 
  13   5   8      766.93      640.83    114.22 o 
  15   5   8     2227.45     2347.19    307.73 o 
  17   5   8     1547.46     1553.94    257.13 o 
  19   5   8      164.62      -51.70    129.30 o 
  21   5   8      207.67      169.89    307.08 o 
  23   5   8       78.35       78.30    185.36 o 
  25   5   8       11.50     -120.48    169.74 o 
 -32   6   8    10362.41    12821.19   1189.08 o 
 -30   6   8     3197.16     3600.04    529.48 o 
 -28   6   8       29.67     -180.67    180.67 o 
 -26   6   8     3795.74     3391.11    915.59 o 
 -24   6   8     3492.62     3628.01    598.96 o 
 -22   6   8     2377.06     1911.55    583.84 o 
 -20   6   8    13186.02    13206.28    779.38 o 
 -18   6   8    17861.84    17397.55    914.04 o 
 -16   6   8    28937.53    26853.65   1313.97 o 
 -14   6   8    31379.62    32354.88    388.99 o 
 -12   6   8     2416.40     2546.02    173.66 o 
 -10   6   8    20656.49    20312.26    498.58 o 
  -8   6   8    27836.91    26897.75    696.58 o 
  -6   6   8    10156.50    10047.97    434.06 o 
  -4   6   8    36269.91    36520.56   1062.77 o 
  -2   6   8    29993.79    29685.35    759.79 o 
   0   6   8    14563.60    14647.10    677.53 o 
   2   6   8    84435.44    83809.73    983.73 o 
   4   6   8       24.34      -71.06     71.25 o 
   6   6   8     1759.95     1923.53    178.47 o 
   8   6   8    38431.22    37816.33   1231.80 o 
  10   6   8      552.11      403.69    167.22 o 
  12   6   8    20941.43    22121.54    920.53 o 
  14   6   8     2743.25     2953.24    564.62 o 
  16   6   8    13995.24    15525.66    676.00 o 
  18   6   8     6122.50     6052.29    622.43 o 
  20   6   8      833.41      445.17    225.36 o 
  22   6   8     1479.97     1556.47    368.10 o 
 -29   7   8    12384.59    13468.88    946.17 o 
 -27   7   8     2544.39     2321.01    457.12 o 
 -25   7   8       20.13     -139.67    196.57 o 
 -23   7   8     3766.51     3892.79    482.57 o 
 -21   7   8     8744.09     9310.53    705.85 o 
 -19   7   8       55.90      -75.72    174.26 o 
 -17   7   8     5403.93     5522.53    521.68 o 
 -15   7   8     1520.84     1368.72    144.66 o 
 -13   7   8    12965.50    13460.34    394.79 o 
 -11   7   8    12321.25    12512.69    401.79 o 
  -9   7   8      245.03      105.91     60.22 o 
  -7   7   8    22039.21    22323.51    570.82 o 
  -5   7   8    11528.77    11035.27    420.29 o 
  -3   7   8     1786.73     2135.15    199.22 o 
  -1   7   8    15255.60    15753.96    510.87 o 
   1   7   8     6299.32     6448.97    461.62 o 
   3   7   8     8588.89     8964.44    447.68 o 
   5   7   8    26112.32    27164.51    857.72 o 
   7   7   8      384.73      777.41    221.76 o 
   9   7   8     7387.51     7571.68    468.67 o 
  11   7   8     7299.15     7110.07    631.83 o 
  13   7   8        2.91     -156.24    156.24 o 
  15   7   8     4743.24     4614.80   1105.38 o 
  17   7   8      555.85      296.49    341.01 o 
  19   7   8      317.32      468.77    223.24 o 
 -26   8   8      194.63     -238.73    332.00 o 
 -24   8   8        4.28      -64.85    188.25 o 
 -22   8   8     1245.37     1487.84    332.07 o 
 -20   8   8      564.34      398.92    209.18 o 
 -18   8   8      919.82      625.71    210.32 o 
 -16   8   8     1840.68     1707.55    305.26 o 
 -14   8   8     4905.42     4753.93    486.27 o 
 -12   8   8       66.70       36.62    148.23 o 
 -10   8   8      186.19      171.37     94.07 o 
  -8   8   8      655.34      809.54    180.66 o 
  -6   8   8      786.57      792.92    146.43 o 
  -4   8   8     3730.42     3478.77    260.25 o 
  -2   8   8     1906.95     2060.02    203.36 o 
   0   8   8     1313.07     1529.93    217.00 o 
   2   8   8      556.33      557.17    130.08 o 
   4   8   8      375.45      572.46    125.41 o 
   6   8   8      256.54      259.57    134.28 o 
   8   8   8      745.83      713.30    217.24 o 
  10   8   8     1459.21     1383.23    267.18 o 
  12   8   8     3696.60     4000.18    521.51 o 
  14   8   8      611.67      467.32    222.13 o 
 -19   9   8      494.46      444.98    245.02 o 
 -17   9   8    10677.18    11063.13    803.38 o 
 -15   9   8     1498.18     1124.36    294.76 o 
 -13   9   8     8133.05     7823.81    649.65 o 
 -11   9   8    18649.68    18237.31    953.79 o 
  -9   9   8     5305.18     4689.91    477.96 o 
  -7   9   8    19686.19    19601.51    933.95 o 
  -5   9   8     5832.82     5876.60    338.57 o 
  -3   9   8     2647.18     2733.04    243.51 o 
  -1   9   8    10581.37    11051.29    569.75 o 
   1   9   8    10464.29    10189.54    464.06 o 
   3   9   8      765.27      888.79    187.70 o 
   5   9   8    27587.52    28413.11    971.77 o 
   7   9   8       63.32      -23.77    542.26 o 
   9   9   8    14948.36    15261.94   1396.67 o 
  -6  10   8     4288.10     4064.27    446.44 o 
  -4  10   8     6947.66     6680.22    837.31 o 
 -39   1   9     4033.67     3331.76    403.66 o 
 -37   1   9     6590.73     6217.98    396.04 o 
 -35   1   9      623.44      124.66    132.55 o 
 -33   1   9    20407.46    19619.38    563.97 o 
 -31   1   9     1095.71     1217.38    145.34 o 
 -29   1   9      702.84      598.12     85.91 o 
 -27   1   9      229.88      185.45     69.63 o 
 -25   1   9     5783.86     5676.81    234.45 o 
 -23   1   9       77.12      119.78     43.28 o 
 -21   1   9    51724.08    52939.35    560.67 o 
 -19   1   9     5940.00     6015.01    185.49 o 
 -17   1   9    70157.76    67807.48    593.54 o 
 -15   1   9    16009.81    14630.32    272.72 o 
 -13   1   9    36940.54    37139.68    428.68 o 
 -11   1   9    65760.70    64724.25    615.11 o 
  -9   1   9    15367.93    16145.73    282.73 o 
  -7   1   9    57904.45    59974.56    779.38 o 
  -5   1   9    79930.30    80651.30    866.22 o 
  -3   1   9     1315.90     1438.31    204.55 o 
  -1   1   9    74838.71    77068.13   1278.42 o 
   1   1   9    51935.59    54485.98    888.44 o 
   3   1   9       71.23       60.33     71.29 o 
   5   1   9    19404.55    19678.57   1971.29 o 
   7   1   9     5168.45     4899.62    372.47 o 
   9   1   9      247.80      137.28     75.34 o 
  11   1   9    14896.65    14869.88    681.35 o 
  13   1   9     1533.47     1289.05    229.68 o 
  15   1   9    13868.16    14427.98    719.63 o 
  17   1   9      407.91      416.88    164.28 o 
  19   1   9     4393.10     4223.99    420.98 o 
  21   1   9     2286.05     2336.11    324.71 o 
  23   1   9     4106.69     4462.18    460.57 o 
  25   1   9        0.98       -2.50    207.64 o 
  27   1   9     9597.01     9218.61    713.79 o 
 -40   2   9    13325.53    13180.55    838.74 o 
 -38   2   9     6754.15     6538.51    837.21 o 
 -36   2   9    12934.63    14016.07   1733.86 o 
 -34   2   9       18.38     -115.41    115.41 o 
 -32   2   9     1726.61     1426.46    148.06 o 
 -30   2   9    10853.31    11080.31    436.85 o 
 -28   2   9    26551.97    27078.17    437.01 o 
 -26   2   9     1228.33     1048.89     79.71 o 
 -24   2   9    23543.84    23658.02    377.11 o 
 -22   2   9      240.72      219.56     48.40 o 
 -20   2   9    33478.58    33791.10    393.37 o 
 -18   2   9    58778.34    59530.76    513.52 o 
 -16   2   9     7433.97     7708.57    212.26 o 
 -14   2   9   120319.23   118727.46   1556.99 o 
 -12   2   9    43302.53    44050.78    568.27 o 
 -10   2   9   115411.97   118099.44    889.35 o 
  -8   2   9   122063.01   117659.52   1542.60 o 
  -6   2   9     1884.53     2142.63    146.52 o 
  -4   2   9    73608.61    77090.05    802.40 o 
  -2   2   9    63772.46    64403.95    816.81 o 
   0   2   9    11864.70    12529.21    431.85 o 
   2   2   9    36113.80    39048.49    770.56 o 
   4   2   9    31912.84    31029.24    706.57 o 
   6   2   9     1117.70     1031.73    143.26 o 
   8   2   9    49696.67    50853.54    967.44 o 
  10   2   9       48.08        4.91     74.03 o 
  12   2   9    16683.82    16712.91    855.54 o 
  14   2   9    14005.38    13849.92    693.95 o 
  16   2   9     1915.11     1568.44    257.32 o 
  18   2   9    12429.02    13090.79   1231.37 o 
  20   2   9    10873.21    10803.56    680.88 o 
  22   2   9      278.08     -144.86    144.86 o 
  24   2   9     3207.31     3548.54    431.24 o 
  26   2   9     2473.28     3608.14    437.35 o 
 -39   3   9      767.98      485.46    212.00 o 
 -37   3   9      570.69      392.92    175.53 o 
 -35   3   9      586.31      581.14    328.21 o 
 -33   3   9       27.12     -137.05    259.02 o 
 -31   3   9       13.00     -203.21    203.21 o 
 -29   3   9     3882.04     3413.28    237.61 o 
 -27   3   9      505.69      407.53    181.60 o 
 -25   3   9      589.17      705.25    109.17 o 
 -23   3   9      117.65      104.70     45.58 o 
 -21   3   9      600.23      560.83     55.62 o 
 -19   3   9      282.70      255.42     51.38 o 
 -17   3   9     7814.22     7705.04    207.40 o 
 -15   3   9    12124.55    12674.73    276.95 o 
 -13   3   9      875.18      575.28     60.85 o 
 -11   3   9       34.36       40.67     39.64 o 
  -9   3   9     8476.26     8591.62    286.80 o 
  -7   3   9       52.67       48.61     43.77 o 
  -5   3   9     2781.00     2836.49    158.25 o 
  -3   3   9      415.83      515.96     78.01 o 
  -1   3   9       24.41       13.14     44.12 o 
   1   3   9     1894.54     2167.04    168.67 o 
   3   3   9     5544.64     5973.73    279.08 o 
   5   3   9        5.18      -45.64     71.66 o 
   7   3   9     7318.27     7809.31    380.99 o 
   9   3   9      177.69      171.37     68.87 o 
  11   3   9     3017.16     3200.29    303.52 o 
  13   3   9     1715.25     1461.79    186.14 o 
  15   3   9     2106.78     2267.37    301.38 o 
  17   3   9       99.58      374.73    181.11 o 
  19   3   9      120.41       81.75    125.55 o 
  21   3   9       19.47       49.14    451.96 o 
  23   3   9      357.32      230.35    190.21 o 
  25   3   9       75.43      -31.95    304.12 o 
 -36   4   9     5341.64     4784.38    541.12 o 
 -34   4   9     1689.58     1405.06    309.53 o 
 -32   4   9      122.42     -106.38    185.74 o 
 -30   4   9     4699.99     4610.95    750.04 o 
 -28   4   9     6599.29     5802.23    525.18 o 
 -26   4   9     5467.41     5521.73    621.85 o 
 -24   4   9    16829.77    18179.45    862.41 o 
 -22   4   9     2996.97     2640.69    195.15 o 
 -20   4   9     6022.53     5942.80    186.22 o 
 -18   4   9    15643.17    15811.25    333.18 o 
 -16   4   9     2228.85     2148.97    135.59 o 
 -14   4   9    33094.63    33207.21    442.77 o 
 -12   4   9    30938.09    29983.09    453.16 o 
 -10   4   9    13615.39    13140.38    313.47 o 
  -8   4   9   115222.24   116952.81   1215.95 o 
  -6   4   9    10135.98    10182.25    308.05 o 
  -4   4   9    31502.55    32116.15    550.42 o 
  -2   4   9    28660.49    28529.13    783.55 o 
   0   4   9       60.85       63.12     55.16 o 
   2   4   9    42119.14    42000.86    858.84 o 
   4   4   9     9172.63     9500.51    417.02 o 
   6   4   9    10061.10    10210.70    379.08 o 
   8   4   9     9613.89     9409.38    368.24 o 
  10   4   9      123.94      -91.67    131.23 o 
  12   4   9      119.77       63.27     84.03 o 
  14   4   9     1760.10     1358.07    186.77 o 
  16   4   9      888.87      603.66    175.13 o 
  18   4   9     4358.02     4441.52    440.48 o 
  20   4   9    18796.84    18302.46    903.24 o 
  22   4   9      222.94       32.37    101.96 o 
  24   4   9    10846.07     8630.32   1097.84 o 
 -35   5   9       57.17     -239.71    239.71 o 
 -33   5   9     6428.11     6683.27   1408.33 o 
 -31   5   9     8324.92     8543.68    703.38 o 
 -29   5   9      899.36      523.45    209.32 o 
 -27   5   9     5796.86     5630.36   1141.03 o 
 -25   5   9     3370.73     2745.05    373.83 o 
 -23   5   9     6738.09     6738.43    556.29 o 
 -21   5   9    14890.72    15359.63    806.43 o 
 -19   5   9    20534.44    19071.99    876.95 o 
 -17   5   9    33608.55    33740.45    405.59 o 
 -15   5   9     3133.63     3171.33    169.85 o 
 -13   5   9    29657.41    29378.14    530.23 o 
 -11   5   9    48588.41    48705.47    879.66 o 
  -9   5   9    12697.27    12588.63    459.57 o 
  -7   5   9    27077.12    27189.45    681.58 o 
  -5   5   9    79726.27    79371.67   1021.95 o 
  -3   5   9     2068.96     1957.17    170.57 o 
  -1   5   9    48184.04    48237.56    725.00 o 
   1   5   9    26404.80    26572.97    597.81 o 
   3   5   9     2418.13     2290.32    216.23 o 
   5   5   9    18237.07    18627.38    587.83 o 
   7   5   9     9892.27    10339.13    735.87 o 
   9   5   9       52.02      104.25     88.52 o 
  11   5   9    10027.52     9948.79    396.94 o 
  13   5   9     2756.81     2627.51    327.37 o 
  15   5   9    10062.18    11097.56    670.16 o 
  17   5   9      957.65      694.39    412.30 o 
  19   5   9       28.22      349.69    162.35 o 
  21   5   9    11588.31    10788.48   1215.06 o 
  23   5   9     6559.05     6223.05    672.46 o 
 -32   6   9      102.68     -112.79    274.15 o 
 -30   6   9      199.86      -93.74    190.88 o 
 -28   6   9      744.46      732.28    393.43 o 
 -26   6   9       71.83      -87.21    193.00 o 
 -24   6   9     1079.41     1049.91    285.49 o 
 -22   6   9      723.37     1013.70    259.77 o 
 -20   6   9     2213.69     1620.70    479.41 o 
 -18   6   9     4785.29     4675.37    464.34 o 
 -16   6   9     1916.29     1839.42     95.24 o 
 -14   6   9     6124.70     6107.11    214.82 o 
 -12   6   9      151.88      159.76     70.65 o 
 -10   6   9     2574.82     2128.48    236.94 o 
  -8   6   9    22879.58    21512.12    749.64 o 
  -6   6   9     1280.53     1361.24    246.01 o 
  -4   6   9     4551.11     4869.06    274.79 o 
  -2   6   9     1843.13     1774.80    205.85 o 
   0   6   9      157.29      166.84     95.18 o 
   2   6   9     2444.57     2897.29    441.90 o 
   4   6   9     6994.13     6559.15    386.49 o 
   6   6   9     5123.19     4404.53    317.14 o 
   8   6   9     3386.88     4084.44    411.36 o 
  10   6   9     1187.84     1206.66    243.33 o 
  12   6   9     2715.42     2642.63    334.58 o 
  14   6   9     1248.15     1235.86    258.83 o 
  16   6   9     2210.08     2160.39    403.56 o 
  18   6   9     2893.78     2974.70    450.56 o 
  20   6   9      713.55      220.29    186.56 o 
 -29   7   9     2048.68     1662.62    366.89 o 
 -27   7   9     6561.68     7866.52    706.54 o 
 -25   7   9      749.61      492.85    262.85 o 
 -23   7   9       99.13      -72.97    431.18 o 
 -21   7   9     5021.73     5213.59    793.55 o 
 -19   7   9       91.24       69.96    134.04 o 
 -17   7   9     8947.63     9664.22    678.07 o 
 -15   7   9     3884.69     3947.25    198.94 o 
 -13   7   9     4346.83     4608.18    244.05 o 
 -11   7   9    19206.10    18555.13    614.26 o 
  -9   7   9    13080.87    13157.09    441.74 o 
  -7   7   9     1402.32     1251.67    200.29 o 
  -5   7   9    49771.73    49865.31   1070.37 o 
  -3   7   9      969.59      863.76    162.23 o 
  -1   7   9    39151.53    38175.88    935.78 o 
   1   7   9     8630.76     7893.82    594.08 o 
   3   7   9     3155.50     3260.48    281.87 o 
   5   7   9       20.32     -123.15    132.96 o 
   7   7   9      559.87      505.69    192.46 o 
   9   7   9     2268.17     1940.56    320.48 o 
  11   7   9     4642.20     4742.69    394.60 o 
  13   7   9      886.67      737.04    184.20 o 
  15   7   9     1055.62      787.78    267.85 o 
  17   7   9     3155.98     3606.50    518.48 o 
 -26   8   9     4079.53     2987.50    461.02 o 
 -24   8   9     9259.76     9200.58    765.21 o 
 -22   8   9     1625.30     1490.36    332.32 o 
 -20   8   9    10297.65    10235.40    768.54 o 
 -18   8   9     2706.27     2422.73    404.94 o 
 -16   8   9       31.35      -33.94    100.96 o 
 -14   8   9    16822.52    15827.16    880.97 o 
 -12   8   9    20767.47    20284.48    970.06 o 
 -10   8   9     2980.33     3420.77    288.90 o 
  -8   8   9    47131.26    48303.61   1422.79 o 
  -6   8   9      399.31      421.52    122.46 o 
  -4   8   9    32968.36    34175.73    798.04 o 
  -2   8   9    21903.18    22330.42    652.29 o 
   0   8   9       37.40      237.39     93.51 o 
   2   8   9    26373.41    26683.05    804.17 o 
   4   8   9    14301.14    13818.52    659.38 o 
   6   8   9     4199.95     3972.15    464.54 o 
   8   8   9     5553.10     6118.30    450.78 o 
  10   8   9        9.06      197.58    165.86 o 
  12   8   9      714.64      873.00    288.28 o 
  14   8   9     1333.60      747.33    257.60 o 
 -19   9   9       62.96      129.69    210.74 o 
 -17   9   9       44.83      278.26    192.94 o 
 -15   9   9      422.32      772.62    253.23 o 
 -13   9   9       78.14      260.52    184.54 o 
 -11   9   9     1730.37     1583.43    384.62 o 
  -9   9   9     2584.70     2768.97    516.38 o 
  -7   9   9     2434.63     1898.86    585.49 o 
  -5   9   9     1491.61     1747.86    217.06 o 
  -3   9   9      162.98      502.33    121.33 o 
  -1   9   9     1761.21     1584.93    196.46 o 
   1   9   9     1883.81     2309.88    278.75 o 
   3   9   9        5.48     -113.18    113.18 o 
   5   9   9     2588.39     2169.26    288.88 o 
   7   9   9      267.85     -191.87    191.87 o 
 -38   0  10    10394.37    11031.53    648.23 o 
 -36   0  10       71.74     -127.52    127.52 o 
 -34   0  10    52940.84    54492.99   1359.52 o 
 -32   0  10     6315.24     5438.34    425.78 o 
 -30   0  10    27932.00    28866.11    935.21 o 
 -28   0  10    16251.48    17662.13    593.09 o 
 -26   0  10     2097.56     1999.14    170.36 o 
 -24   0  10    41602.17    42190.62    843.03 o 
 -22   0  10    25014.10    25616.93    638.06 o 
 -20   0  10    16945.58    17903.38    520.15 o 
 -18   0  10   133849.86   133949.30   1382.87 o 
 -16   0  10    22165.93    22165.37    630.24 o 
 -14   0  10    37520.45    34516.30    673.05 o 
 -12   0  10   106030.78   109053.66   1019.55 o 
 -10   0  10     2943.06     3131.14    178.35 o 
  -8   0  10    17928.30    16472.04    582.78 o 
  -6   0  10   127871.29   131007.98   3195.94 o 
  -4   0  10    60399.23    67314.07   1715.92 o 
  -2   0  10   298540.59   310825.34   3771.07 o 
   0   0  10    49798.74    54566.69   1625.85 o 
   2   0  10    22286.76    21805.07   1061.79 o 
   4   0  10      106.14      115.97    117.92 o 
   6   0  10     1005.62     1014.89    185.67 o 
   8   0  10      125.35      255.66    166.36 o 
  10   0  10    10070.90     8907.22    757.26 o 
  12   0  10      520.89      782.10    251.89 o 
  14   0  10    15442.55    16522.47   1106.90 o 
  16   0  10     4677.30     5396.58    665.26 o 
  18   0  10     4363.81     3807.49    579.11 o 
  20   0  10    29699.45    31271.71   1686.20 o 
  22   0  10    26708.18    27671.05   1630.98 o 
  24   0  10    10076.10    10290.92   1031.12 o 
  26   0  10    44188.04    44625.20   2234.29 o 
 -39   1  10       77.89      -43.85    121.92 o 
 -37   1  10     1143.85      795.25    270.81 o 
 -35   1  10     3922.82     3825.93    260.59 o 
 -33   1  10     2562.85     2318.26    198.49 o 
 -31   1  10    10138.40    10603.65    402.96 o 
 -29   1  10     6663.14     6467.71    271.52 o 
 -27   1  10     3967.30     4037.56    209.49 o 
 -25   1  10      391.94      267.00     78.28 o 
 -23   1  10    14885.68    14134.24    343.60 o 
 -21   1  10    13889.84    13333.75    344.79 o 
 -19   1  10     5706.67     5878.89    189.21 o 
 -17   1  10    10910.33    11006.10    251.73 o 
 -15   1  10    32691.87    32930.71    428.48 o 
 -13   1  10     8930.19     9476.96    250.53 o 
 -11   1  10    40824.29    40936.14    481.19 o 
  -9   1  10    33122.14    31854.03    453.90 o 
  -7   1  10     1522.23     1546.38    118.18 o 
  -5   1  10    59469.84    62083.05    932.85 o 
  -3   1  10    20810.68    22059.38    499.77 o 
  -1   1  10        9.91      -12.78     69.48 o 
   1   1  10     1006.16      767.57    122.43 o 
   3   1  10     3176.14     3033.90    258.70 o 
   5   1  10    16459.07    17469.46    709.16 o 
   7   1  10      457.12      514.09    118.03 o 
   9   1  10     3778.58     3980.63    361.55 o 
  11   1  10     2645.74     2898.91    321.13 o 
  13   1  10     1603.39     1888.42    274.55 o 
  15   1  10     3240.25     3345.45    377.01 o 
  17   1  10     7085.64     7132.92    550.65 o 
  19   1  10     5698.14     6838.09    549.74 o 
  21   1  10     1545.41     1452.98    282.66 o 
  23   1  10    10100.45    10236.38    717.12 o 
  25   1  10      539.55      599.13    207.84 o 
  27   1  10     4356.34     4037.59    409.16 o 
 -40   2  10     1834.75     1312.02    285.75 o 
 -38   2  10     1976.44     1803.44    410.66 o 
 -36   2  10       33.88     -183.47    183.47 o 
 -34   2  10     2153.42     2391.04    360.66 o 
 -32   2  10      156.04      123.55     77.50 o 
 -30   2  10     1880.42     1786.34    192.68 o 
 -28   2  10      272.36       94.77     42.97 o 
 -26   2  10        9.68       49.63     38.10 o 
 -24   2  10     6591.08     6553.67    207.65 o 
 -22   2  10     9328.11     9102.50    240.25 o 
 -20   2  10      528.18      412.49     58.39 o 
 -18   2  10    21082.15    20011.20    340.86 o 
 -16   2  10      167.75      108.21     42.18 o 
 -14   2  10    64365.83    64570.86    648.16 o 
 -12   2  10    32020.54    33287.16    502.75 o 
 -10   2  10        2.33       35.87     44.67 o 
  -8   2  10     2110.49     1695.90    122.13 o 
  -6   2  10    12655.70    12837.13    370.44 o 
  -4   2  10      627.81      485.39     73.75 o 
  -2   2  10    15736.25    15929.60    431.21 o 
   0   2  10     1217.37     1250.68    150.95 o 
   2   2  10      296.58      310.01     75.48 o 
   4   2  10     8956.39    10938.97    444.95 o 
   6   2  10     1181.39     1331.90    148.46 o 
   8   2  10      677.22      659.56    169.79 o 
  10   2  10     5936.83     5933.19    454.88 o 
  12   2  10       47.53       78.32    108.27 o 
  14   2  10    11806.38    10986.78    647.07 o 
  16   2  10      978.44      646.64    351.87 o 
  18   2  10      818.06      708.26    456.42 o 
  20   2  10     4207.31     3633.64    417.31 o 
  22   2  10     5569.67     5271.30    518.13 o 
  24   2  10      169.21      -74.26    141.10 o 
  26   2  10     5210.31     4996.73   1175.54 o 
 -39   3  10      526.14     -246.21    388.23 o 
 -37   3  10     8010.77     8531.95    876.68 o 
 -35   3  10     1869.00     1317.84    286.18 o 
 -33   3  10     1058.04      890.33    317.81 o 
 -31   3  10    12356.55    11685.31    733.32 o 
 -29   3  10     6639.56     6868.01    592.08 o 
 -27   3  10    17161.58    18350.30    532.26 o 
 -25   3  10    28221.94    24708.14   1193.09 o 
 -23   3  10    37361.44    37168.71    636.32 o 
 -21   3  10     7091.50     6888.90    203.95 o 
 -19   3  10     9223.18     9065.91    342.38 o 
 -17   3  10    48756.10    48695.29    569.72 o 
 -15   3  10    47462.91    45943.46    604.92 o 
 -13   3  10     1337.53     1210.03     99.28 o 
 -11   3  10   150020.11   147165.17   1142.79 o 
  -9   3  10   119483.52   120061.30   1124.08 o 
  -7   3  10    15636.60    16857.51    389.40 o 
  -5   3  10    66830.97    66596.16    783.20 o 
  -3   3  10    16556.12    16694.37    437.69 o 
  -1   3  10     1152.64     1204.18    130.51 o 
   1   3  10    16273.81    16559.75    469.36 o 
   3   3  10      703.22      568.20    137.71 o 
   5   3  10    40599.57    42421.07    776.78 o 
   7   3  10    10552.91    10418.25    395.01 o 
   9   3  10     2233.95     2231.01    220.30 o 
  11   3  10      360.05      216.60    121.13 o 
  13   3  10     1121.71     1452.02    250.38 o 
  15   3  10      173.25      -67.30    141.47 o 
  17   3  10    27291.36    26859.57   1060.63 o 
  19   3  10    12488.95    12449.02    765.31 o 
  21   3  10     7506.14     8675.28    653.71 o 
  23   3  10    14608.98    13457.77    835.50 o 
  25   3  10      427.68      528.13    237.90 o 
 -36   4  10      359.07     -218.36    218.36 o 
 -34   4  10     9980.36     9706.80    736.55 o 
 -32   4  10      885.28      318.76    454.66 o 
 -30   4  10    10746.58    11344.73    753.05 o 
 -28   4  10     6134.12     6627.67    566.01 o 
 -26   4  10     2296.59     2203.56    323.48 o 
 -24   4  10    17572.66    16152.33    297.42 o 
 -22   4  10     7111.76     6584.86    215.44 o 
 -20   4  10     4243.31     4283.12    188.19 o 
 -18   4  10    23764.05    24509.51    369.26 o 
 -16   4  10     1426.94     1425.95    112.47 o 
 -14   4  10     8837.03     8474.50    291.62 o 
 -12   4  10    22206.07    21257.53    459.43 o 
 -10   4  10     6874.68     6862.70    279.46 o 
  -8   4  10    21863.98    21633.43    457.93 o 
  -6   4  10    29181.79    28743.33    513.79 o 
  -4   4  10     9478.58     9679.00    292.46 o 
  -2   4  10    72348.56    74661.77   1016.71 o 
   0   4  10      666.83      772.55    120.51 o 
   2   4  10      202.01      195.17     79.03 o 
   4   4  10     9613.02     9559.27    380.13 o 
   6   4  10     1534.62     1371.09    149.57 o 
   8   4  10      136.81      114.12     88.34 o 
  10   4  10      456.41      243.74    295.52 o 
  12   4  10      105.43      199.88    175.03 o 
  14   4  10     4217.12     4048.58    526.89 o 
  16   4  10     1146.28      792.71    223.31 o 
  18   4  10     1984.95     1449.22    277.99 o 
  20   4  10    25105.93    24177.07   2899.57 o 
  22   4  10     8268.70     9327.40    714.71 o 
  24   4  10     1504.00     2849.40    670.66 o 
 -35   5  10      668.81      594.77    373.02 o 
 -33   5  10      865.05      870.66    257.48 o 
 -31   5  10      819.41      766.65    242.51 o 
 -29   5  10     1082.22      868.33    256.05 o 
 -27   5  10     1671.54     1321.39    303.59 o 
 -25   5  10     4237.95     3455.71    601.79 o 
 -23   5  10      679.11      580.04    187.67 o 
 -21   5  10     7943.88     8648.71    609.14 o 
 -19   5  10    12426.07    12300.44    292.55 o 
 -17   5  10     2095.35     1989.42    137.09 o 
 -15   5  10    10214.54     9899.22    386.40 o 
 -13   5  10       36.39       69.18    100.36 o 
 -11   5  10    20443.21    19944.80    589.29 o 
  -9   5  10     1129.20     1212.67    164.49 o 
  -7   5  10     9600.67     8654.04    340.46 o 
  -5   5  10      305.93      293.49     86.23 o 
  -3   5  10       28.85       26.17     62.37 o 
  -1   5  10     3513.30     3111.22    253.23 o 
   1   5  10     4644.10     4476.26    310.48 o 
   3   5  10     8807.61     9172.88    522.96 o 
   5   5  10      287.88      307.82    173.73 o 
   7   5  10     3062.56     3096.18    315.67 o 
   9   5  10      464.37      217.77    184.05 o 
  11   5  10      825.90      801.35    214.85 o 
  13   5  10      580.07      737.96    218.18 o 
  15   5  10      146.82      341.67    149.47 o 
  17   5  10    12161.70    11972.05    745.62 o 
  19   5  10      443.49      805.22    219.67 o 
  21   5  10      331.62      821.46    373.60 o 
 -32   6  10     1621.57     1346.99    319.29 o 
 -30   6  10     6619.02     7300.54    673.35 o 
 -28   6  10     2018.90     2352.41    389.91 o 
 -26   6  10      658.50      290.12    164.21 o 
 -24   6  10    10892.33    11215.38   1202.49 o 
 -22   6  10    29093.62    30503.17   1316.43 o 
 -20   6  10     4022.68     4253.41    838.66 o 
 -18   6  10    64176.14    66214.80    923.86 o 
 -16   6  10       18.05       80.28     39.13 o 
 -14   6  10    79015.98    80733.09    883.74 o 
 -12   6  10    49152.17    48738.44    955.51 o 
 -10   6  10      939.23      942.02    153.05 o 
  -8   6  10     6199.27     6369.72    365.29 o 
  -6   6  10    42965.80    41285.34    798.13 o 
  -4   6  10    13329.86    13098.06    540.16 o 
  -2   6  10    22928.07    22701.29    711.00 o 
   0   6  10     1777.02     1546.94    198.44 o 
   2   6  10      256.13      294.46    141.15 o 
   4   6  10    14741.68    14885.41    768.99 o 
   6   6  10      146.54      203.38    134.73 o 
   8   6  10     3626.26     3407.77    472.47 o 
  10   6  10    16368.65    16680.65    846.89 o 
  12   6  10       39.94      -96.21    114.12 o 
  14   6  10    19595.81    19298.81   1009.76 o 
  16   6  10       86.46      -84.03    109.48 o 
  18   6  10     3672.69     3065.04    676.63 o 
  20   6  10     8084.51     8573.77    796.67 o 
 -29   7  10     4195.11     4480.44    546.59 o 
 -27   7  10     7163.63     6998.19    663.23 o 
 -25   7  10     4102.21     3619.80    551.90 o 
 -23   7  10     2515.72     2877.32    589.10 o 
 -21   7  10     6743.23     7751.99    643.37 o 
 -19   7  10     1610.54     1494.05    291.27 o 
 -17   7  10    11695.13    11505.14    848.82 o 
 -15   7  10    11940.75    12620.46    386.57 o 
 -13   7  10      402.66      172.69     72.87 o 
 -11   7  10    22392.22    21465.48    941.88 o 
  -9   7  10    23193.76    21210.22    916.78 o 
  -7   7  10     1278.45     1606.09    212.64 o 
  -5   7  10    14053.24    14667.21    596.87 o 
  -3   7  10     3360.14     3226.26    294.31 o 
  -1   7  10      705.96      871.50    163.58 o 
   1   7  10     2525.64     2257.09    246.95 o 
   3   7  10      122.20      245.53    138.82 o 
   5   7  10     5437.37     5678.06    515.04 o 
   7   7  10     7299.95     6723.44    553.94 o 
   9   7  10       63.15     -134.61    134.61 o 
  11   7  10     4785.25     4664.98    473.69 o 
  13   7  10      381.26      411.17    171.65 o 
  15   7  10     2393.66     2372.22    677.53 o 
 -26   8  10      660.07      609.68    265.21 o 
 -24   8  10      351.12      504.50    252.07 o 
 -22   8  10     1631.98     2303.19    481.99 o 
 -20   8  10      799.04      505.81    204.84 o 
 -18   8  10     5846.89     6091.36    687.21 o 
 -16   8  10       84.74      271.11    183.73 o 
 -14   8  10     6949.53     7337.90   1371.00 o 
 -12   8  10       65.50      -39.01    183.71 o 
 -10   8  10       20.92       64.45     86.00 o 
  -8   8  10      145.91      130.72     85.14 o 
  -6   8  10      340.53      589.22    129.79 o 
  -4   8  10       28.61      158.24    120.63 o 
  -2   8  10      901.32      548.28    119.51 o 
   0   8  10        0.29       14.40    114.05 o 
   2   8  10      131.05      -57.06     91.81 o 
   4   8  10     1959.36     1664.95    258.83 o 
   6   8  10      838.05      830.67    236.03 o 
   8   8  10      713.76      464.89    159.93 o 
  10   8  10     1942.62      882.10    252.98 o 
  12   8  10      356.02      140.44    363.00 o 
 -19   9  10     3818.66     5325.63    591.61 o 
 -17   9  10     3987.49     4025.05    500.17 o 
 -15   9  10    19048.87    19280.75   1042.22 o 
 -13   9  10      166.96      164.67    195.28 o 
 -11   9  10    23285.78    25286.20   2695.31 o 
  -9   9  10    10090.13    10254.04    708.19 o 
  -7   9  10    10393.77    10595.62   1146.17 o 
  -5   9  10    10555.61    10661.04    479.03 o 
  -3   9  10     3972.57     4188.03    309.48 o 
  -1   9  10       31.93       83.42     95.36 o 
   1   9  10     7588.13     7404.21    506.67 o 
   3   9  10     4619.20     3845.63    377.19 o 
   5   9  10      758.24      808.02    220.65 o 
 -39   1  11      674.83      533.13    369.12 o 
 -37   1  11     1259.73     1240.98    187.69 o 
 -35   1  11     6280.32     6748.53    345.60 o 
 -33   1  11       20.89      -85.62     85.62 o 
 -31   1  11    22419.35    22707.73    593.75 o 
 -29   1  11       12.12       -3.08     46.34 o 
 -27   1  11    20059.96    19580.38    461.97 o 
 -25   1  11    28426.11    29183.19    612.52 o 
 -23   1  11     3545.55     3435.43    169.52 o 
 -21   1  11    42706.50    42364.04    538.97 o 
 -19   1  11    96047.63    95579.42    793.06 o 
 -17   1  11    20953.95    21778.98    402.85 o 
 -15   1  11   172280.44   174483.50   1123.00 o 
 -13   1  11     6749.63     7304.79    237.22 o 
 -11   1  11    59605.35    62346.65    953.65 o 
  -9   1  11    15252.54    15228.78    368.97 o 
  -7   1  11    12376.14    13240.35    449.19 o 
  -5   1  11    22259.49    24051.96    616.22 o 
  -3   1  11    55603.51    56460.94    841.57 o 
  -1   1  11      758.78      996.85    138.53 o 
   1   1  11      998.69     1069.68    155.76 o 
   3   1  11      101.83       80.93     63.57 o 
   5   1  11       99.12       15.61     92.93 o 
   7   1  11    12546.17    12811.62    641.95 o 
   9   1  11    13993.37    13354.96    679.20 o 
  11   1  11    21335.29    23408.86    921.87 o 
  13   1  11    30750.48    31266.90   1099.66 o 
  15   1  11       27.02      -36.40    140.62 o 
  17   1  11    19288.71    16595.36    858.48 o 
  19   1  11    14222.69    14489.77   1140.62 o 
  21   1  11      785.21     1060.35    263.30 o 
  23   1  11    12607.46    12548.05    818.47 o 
  25   1  11    21900.43    20919.36   1095.11 o 
 -40   2  11    11646.71    11133.90    771.26 o 
 -38   2  11     8291.90     8262.02    652.57 o 
 -36   2  11      456.24      629.58    221.13 o 
 -34   2  11     4350.54     4009.15    307.06 o 
 -32   2  11     6636.33     7751.61    475.61 o 
 -30   2  11     2825.77     2543.75    221.91 o 
 -28   2  11    19677.94    18957.08    571.16 o 
 -26   2  11    13909.15    14273.09    357.98 o 
 -24   2  11    27116.05    27269.24    585.69 o 
 -22   2  11    52607.52    52529.81    740.98 o 
 -20   2  11     8323.68     8142.18    261.34 o 
 -18   2  11    77931.94    77206.88    790.06 o 
 -16   2  11    65679.87    65817.73    666.62 o 
 -14   2  11     2629.18     2580.47    140.99 o 
 -12   2  11   109834.65   108635.74    862.00 o 
 -10   2  11     9049.55     9490.96    325.83 o 
  -8   2  11    28294.89    27906.68    563.68 o 
  -6   2  11      608.45      480.58     87.19 o 
  -4   2  11     2163.73     2098.86    167.79 o 
  -2   2  11      117.09       83.17     62.48 o 
   0   2  11     6957.37     7458.62    319.34 o 
   2   2  11    11015.88    11267.58    368.69 o 
   4   2  11    27043.35    29401.44    756.08 o 
   6   2  11    11458.42    12064.59    628.35 o 
   8   2  11     7687.22     6999.18    524.32 o 
  10   2  11    27437.16    29034.33   1023.89 o 
  12   2  11      889.86     1207.99    439.37 o 
  14   2  11     3562.73     3984.30    409.02 o 
  16   2  11    29670.10    27989.95   1099.81 o 
  18   2  11      926.48      680.38    219.90 o 
  20   2  11    15521.62    17768.28   1687.41 o 
  22   2  11    14272.44    15283.17   1198.99 o 
  24   2  11       86.77     -151.46    151.46 o 
 -39   3  11      455.41      110.31    383.42 o 
 -37   3  11      477.48       81.79    172.62 o 
 -35   3  11      809.69      890.55    249.94 o 
 -33   3  11      644.02      832.32    222.18 o 
 -31   3  11      658.95      414.72    346.72 o 
 -29   3  11      123.23      197.08    147.32 o 
 -27   3  11      335.39      403.66     44.08 o 
 -25   3  11      126.19      143.55     43.14 o 
 -23   3  11     9308.53     9035.50    312.58 o 
 -21   3  11    13656.84    13201.42    307.32 o 
 -19   3  11       40.29      101.77     47.54 o 
 -17   3  11      273.15      310.91     61.36 o 
 -15   3  11     5696.50     5487.87    213.16 o 
 -13   3  11     1174.63     1144.98    112.55 o 
 -11   3  11     7375.06     7675.91    297.65 o 
  -9   3  11      411.16      315.84     70.20 o 
  -7   3  11     3523.39     3498.25    190.62 o 
  -5   3  11      455.01      581.54     80.25 o 
  -3   3  11        3.28       14.30     50.40 o 
  -1   3  11     7341.49     7471.58    292.78 o 
   1   3  11     3418.21     3102.00    219.66 o 
   3   3  11     3597.22     3768.76    243.65 o 
   5   3  11      728.01      792.48    141.73 o 
   7   3  11      788.45      670.05    197.69 o 
   9   3  11       32.76       31.52    167.68 o 
  11   3  11     2248.88     1881.27    280.08 o 
  13   3  11     3781.58     3488.90    383.67 o 
  15   3  11     1274.90     1275.10    257.70 o 
  17   3  11     1373.84     1228.47    258.43 o 
  19   3  11       13.06       54.55    136.34 o 
  21   3  11      281.78      428.11    191.21 o 
  23   3  11       63.09      282.55    157.86 o 
 -36   4  11        0.95     -226.61    226.61 o 
 -34   4  11     2792.98     2773.22    398.82 o 
 -32   4  11     5455.29     5819.40    822.46 o 
 -30   4  11      129.81      127.69    151.91 o 
 -28   4  11    28308.89    28219.47   1553.74 o 
 -26   4  11     4365.27     3853.83    424.53 o 
 -24   4  11    36694.23    36077.60   1003.17 o 
 -22   4  11    23594.85    23891.94    465.56 o 
 -20   4  11    18949.46    18402.83    333.50 o 
 -18   4  11     6909.18     6558.18    216.99 o 
 -16   4  11    22963.53    22533.08    420.50 o 
 -14   4  11      172.55      203.08     60.06 o 
 -12   4  11    76958.52    75907.73    936.72 o 
 -10   4  11    15520.36    15234.09    458.34 o 
  -8   4  11    11354.95    11287.60    383.65 o 
  -6   4  11    20923.18    20527.29    522.56 o 
  -4   4  11       70.15       24.72     61.68 o 
  -2   4  11     2323.43     2445.24    227.78 o 
   0   4  11       46.46       70.24     80.14 o 
   2   4  11     9352.30     9502.85    568.20 o 
   4   4  11    40193.50    39683.09   1162.97 o 
   6   4  11      172.95       87.52    109.59 o 
   8   4  11     2984.04     2488.98    313.16 o 
  10   4  11      836.95      630.59    175.42 o 
  12   4  11      599.60      641.59    179.13 o 
  14   4  11      584.84      209.42    155.00 o 
  16   4  11    26076.24    25138.54   1461.60 o 
  18   4  11     5699.14     5967.77    550.48 o 
  20   4  11    16302.71    16059.36    913.01 o 
  22   4  11    18098.22    20664.60   1039.65 o 
 -35   5  11    14817.12    17248.88   1040.11 o 
 -33   5  11     5884.75     5957.07    603.71 o 
 -31   5  11     9338.32     9429.36    727.22 o 
 -29   5  11      913.04      984.77    256.55 o 
 -27   5  11    14813.48    14398.00    854.95 o 
 -25   5  11    35259.00    35490.74   1298.92 o 
 -23   5  11     1500.87     1779.91    423.22 o 
 -21   5  11    27052.26    26616.17    728.95 o 
 -19   5  11    44127.64    44741.83    671.03 o 
 -17   5  11    15063.88    14395.93    392.96 o 
 -15   5  11    66230.18    65739.52   1112.99 o 
 -13   5  11     8824.45     8456.81    478.67 o 
 -11   5  11    17101.39    16515.65    463.92 o 
  -9   5  11    29636.48    29406.87    633.06 o 
  -7   5  11     4347.94     3822.45    268.13 o 
  -5   5  11    15565.57    16653.82    599.35 o 
  -3   5  11    34108.54    34044.59    838.24 o 
  -1   5  11        1.68      -70.91     91.96 o 
   1   5  11     8493.85     9651.23    590.23 o 
   3   5  11     1512.34     1089.94    215.07 o 
   5   5  11     1337.76      955.43    375.28 o 
   7   5  11     9303.47     8802.99    787.32 o 
   9   5  11     7543.19     8133.34    761.50 o 
  11   5  11     6162.37     6191.59    595.86 o 
  13   5  11    14572.59    15842.96   1227.32 o 
  15   5  11     3349.56     3620.16    449.62 o 
  17   5  11    31342.43    29758.79   1206.70 o 
  19   5  11     6720.89     7889.14    812.16 o 
  21   5  11      382.25      294.92    300.90 o 
 -32   6  11        2.45     -187.62    187.62 o 
 -30   6  11       56.78      -79.31    148.94 o 
 -28   6  11        2.91     -193.52    193.52 o 
 -26   6  11      178.49      -19.05    196.24 o 
 -24   6  11      463.58      585.27    210.22 o 
 -22   6  11      970.86     1116.12    427.67 o 
 -20   6  11      128.73      361.55    170.53 o 
 -18   6  11    10709.38    10757.69    518.20 o 
 -16   6  11     4122.05     4129.21    226.34 o 
 -14   6  11     3743.83     2115.81    802.62 o 
 -12   6  11     5594.83     5012.87    325.72 o 
 -10   6  11      503.04      384.42    113.05 o 
  -8   6  11     9729.58     9486.08    452.30 o 
  -6   6  11     2740.60     2631.17    318.67 o 
  -4   6  11      125.50       -5.91     98.08 o 
  -2   6  11       46.66      -87.69    114.70 o 
   0   6  11        8.15      195.64    390.63 o 
   2   6  11       13.31     -164.76    252.57 o 
   4   6  11       20.82     -139.90    139.90 o 
   6   6  11      972.91      190.12    366.60 o 
   8   6  11       66.51       63.64    158.13 o 
  10   6  11     6229.61     6011.55    541.07 o 
  12   6  11      590.31      752.67    229.76 o 
  14   6  11     4145.71     4766.73    484.99 o 
  16   6  11       14.63       91.73    131.23 o 
  18   6  11      139.99      379.09    316.50 o 
 -29   7  11      157.71      -28.48    414.80 o 
 -27   7  11     7510.26     7600.10    835.34 o 
 -25   7  11     3651.46     5027.49    559.82 o 
 -23   7  11      462.30      423.09    322.95 o 
 -21   7  11    15648.15    16274.07    933.28 o 
 -19   7  11    12722.08    14031.09    853.05 o 
 -17   7  11     1636.75     1727.94    323.57 o 
 -15   7  11    19884.07    20032.67    964.39 o 
 -13   7  11     2500.89     2396.69    340.08 o 
 -11   7  11       33.69      127.79    198.12 o 
  -9   7  11    15614.35    15124.39    617.10 o 
  -7   7  11     9330.12    10288.48    513.60 o 
  -5   7  11     1492.94     1788.55    226.37 o 
  -3   7  11    16960.17    16881.79    662.85 o 
  -1   7  11     1369.95     1331.54    205.22 o 
   1   7  11     7982.31     7190.77    570.62 o 
   3   7  11     1636.33     1452.99    281.44 o 
   5   7  11      851.11      916.40    237.59 o 
   7   7  11      190.72        6.60    133.88 o 
   9   7  11     2818.15     3454.51    856.85 o 
  11   7  11      377.26      440.79    156.20 o 
  13   7  11     6835.40     7923.49   1067.86 o 
  15   7  11     2234.61     1706.09    389.51 o 
 -24   8  11    17625.50    17520.01   1050.93 o 
 -22   8  11    10556.54     9491.41    769.72 o 
 -20   8  11     1192.67     1512.21    327.97 o 
 -18   8  11     8883.56     9135.16    717.51 o 
 -16   8  11     7908.88     7571.97    640.85 o 
 -14   8  11      238.24       93.79    236.77 o 
 -12   8  11    27376.77    27409.07   1142.17 o 
 -10   8  11     3924.79     4079.08    497.83 o 
  -8   8  11     1193.73     1688.43    189.82 o 
  -6   8  11    28746.36    28640.63    793.94 o 
  -4   8  11        7.43       51.20    107.56 o 
  -2   8  11     9390.76     8576.08    556.43 o 
   0   8  11     4291.98     4402.61    358.87 o 
   2   8  11     1164.43     1414.80    293.83 o 
   4   8  11     7760.62     8080.77    534.86 o 
   6   8  11     2271.31     1924.91    388.24 o 
   8   8  11     1560.51     2014.78    285.25 o 
  10   8  11     2078.79     2795.75    465.72 o 
 -17   9  11      112.56       12.24    183.56 o 
 -15   9  11     1093.90      806.77    265.10 o 
 -13   9  11     2371.31     2737.09    408.22 o 
 -11   9  11      388.55      -36.06    169.01 o 
  -9   9  11     4537.72     4176.60    475.39 o 
  -7   9  11      510.04      276.28    156.97 o 
  -5   9  11     1851.95     1922.81    222.37 o 
  -3   9  11     2079.50     1674.29    251.15 o 
  -1   9  11       63.08      -52.84    110.08 o 
   1   9  11     1144.18     1081.83    224.44 o 
   3   9  11      169.13      141.72    173.19 o 
 -40   0  12     1238.55     1292.52    338.14 o 
 -38   0  12     8027.73     9404.60    608.31 o 
 -36   0  12    13772.73    12454.34    680.22 o 
 -34   0  12    21050.58    21903.30   1033.91 o 
 -32   0  12    58586.61    60216.67   1416.29 o 
 -30   0  12     1855.68     2042.74    262.68 o 
 -28   0  12    60993.09    60259.54   1340.52 o 
 -26   0  12     4061.22     4111.37    351.47 o 
 -24   0  12    14987.27    15214.87    456.68 o 
 -22   0  12    55385.71    55267.02    946.90 o 
 -20   0  12     8930.33     8736.06    390.52 o 
 -18   0  12    59353.22    59886.48    982.18 o 
 -16   0  12    42160.09    41668.59    811.84 o 
 -14   0  12       28.59       -2.01     81.29 o 
 -12   0  12       66.68      179.46    104.19 o 
 -10   0  12    51523.77    57358.72   2012.41 o 
  -8   0  12       38.45      336.97    125.21 o 
  -6   0  12     5977.46     5786.92    390.77 o 
  -4   0  12     1960.60     2837.52    402.60 o 
  -2   0  12    56907.04    61245.76   1866.85 o 
   0   0  12    55282.13    58463.39   1859.91 o 
   2   0  12      117.16      215.72    173.88 o 
   4   0  12     3191.19     3524.74    493.41 o 
   6   0  12     6374.24     6842.03    686.43 o 
   8   0  12     1949.53     1454.76    343.92 o 
  10   0  12    33112.51    33212.87   1585.69 o 
  12   0  12    30914.72    31793.08   1590.30 o 
  14   0  12     2305.45     2314.02    461.39 o 
  16   0  12    43428.16    43848.04   1993.96 o 
  18   0  12    16787.84    16907.77   1283.34 o 
  20   0  12     2966.28     3110.39    583.78 o 
  22   0  12    28112.69    30149.20   1803.66 o 
  24   0  12     3217.08     3583.85    676.74 o 
 -39   1  12     3752.82     3310.14    403.00 o 
 -37   1  12     1115.55      970.67    177.75 o 
 -35   1  12     2368.70     2456.96    217.99 o 
 -33   1  12     2379.99     1906.48    189.64 o 
 -31   1  12    16904.96    16841.73    668.19 o 
 -29   1  12    12710.04    13039.99    357.92 o 
 -27   1  12     5953.11     5752.09    232.92 o 
 -25   1  12    29202.94    29105.42    503.59 o 
 -23   1  12     3216.82     3114.90    183.47 o 
 -21   1  12    31716.18    31176.21    551.31 o 
 -19   1  12     9806.45     9760.09    265.22 o 
 -17   1  12     2568.47     2398.08    136.11 o 
 -15   1  12     2115.91     2367.37    136.25 o 
 -13   1  12    39968.67    41132.92    632.36 o 
 -11   1  12     9332.64     9083.81    300.39 o 
  -9   1  12     5964.06     6267.74    252.01 o 
  -7   1  12    13723.12    14375.63    495.23 o 
  -5   1  12     1798.03     1675.87    226.59 o 
  -3   1  12    10841.35    11923.67    541.60 o 
  -1   1  12     6529.18     7336.39    324.72 o 
   1   1  12       51.28      165.83     82.73 o 
   3   1  12     2431.98     2461.12    440.26 o 
   5   1  12     1424.50     1516.42    337.84 o 
   7   1  12     4971.32     5056.83    515.09 o 
   9   1  12     2032.65     2182.78    344.63 o 
  11   1  12      254.88      345.99    243.79 o 
  13   1  12    14499.65    13360.70   1332.90 o 
  15   1  12    15467.61    14827.65    813.51 o 
  17   1  12     1470.82      834.54    219.39 o 
  19   1  12    21997.56    20506.77   1345.98 o 
  21   1  12     5378.97     6893.50    618.72 o 
  23   1  12     3007.03     3229.43   1112.13 o 
 -40   2  12       27.52      -70.00    462.22 o 
 -38   2  12     1458.14     1164.07    276.00 o 
 -36   2  12     2067.03     1854.17    490.25 o 
 -34   2  12     1629.65     1523.16    200.14 o 
 -32   2  12     3812.36     4274.03    314.07 o 
 -30   2  12     1076.82     1135.14    137.33 o 
 -28   2  12     6094.90     5934.24    245.35 o 
 -26   2  12      503.58      638.13     89.06 o 
 -24   2  12      102.63      149.97     49.26 o 
 -22   2  12    29376.69    28921.07    589.87 o 
 -20   2  12     3485.00     3493.01    210.14 o 
 -18   2  12     7349.12     7433.10    297.91 o 
 -16   2  12    14441.40    13927.70    408.03 o 
 -14   2  12     3172.80     3076.35    181.70 o 
 -12   2  12     6557.11     6869.33    288.70 o 
 -10   2  12     4732.27     4897.77    248.92 o 
  -8   2  12     2517.05     2704.22    189.15 o 
  -6   2  12     2099.41     2381.22    161.07 o 
  -4   2  12      649.48      457.79     90.62 o 
  -2   2  12      497.93      423.34     79.90 o 
   0   2  12       88.20       20.59     72.33 o 
   2   2  12       46.58       82.93    118.19 o 
   4   2  12      110.65        1.84    116.83 o 
   6   2  12    10728.36    10349.48    605.02 o 
   8   2  12      203.99      170.63    123.63 o 
  10   2  12     7404.61     7417.17    544.15 o 
  12   2  12     5647.90     5633.70    606.00 o 
  14   2  12      300.29      164.00    131.64 o 
  16   2  12     9426.57     8949.12    645.08 o 
  18   2  12     1186.06     1701.07    312.03 o 
  20   2  12     1759.98     1656.84    314.50 o 
  22   2  12     4477.43     4648.97    711.74 o 
 -39   3  12     8354.54     7741.32    671.80 o 
 -37   3  12     8028.76     7780.30    662.04 o 
 -35   3  12    10657.88    10386.65    893.34 o 
 -33   3  12      456.64      598.13    197.61 o 
 -31   3  12    20682.42    20620.11    971.54 o 
 -29   3  12    37041.45    38901.61   1292.67 o 
 -27   3  12     8031.53     7603.08    266.12 o 
 -25   3  12    95601.93    94969.25   1131.96 o 
 -23   3  12    33595.09    32426.81    509.83 o 
 -21   3  12    65129.65    63001.95    749.23 o 
 -19   3  12    22741.70    22543.38    439.44 o 
 -17   3  12    12673.51    12431.29    381.60 o 
 -15   3  12    13491.13    13981.84    410.33 o 
 -13   3  12    60777.19    59656.67    842.46 o 
 -11   3  12     1476.92     1037.34    127.08 o 
  -9   3  12    39480.49    39254.98    706.33 o 
  -7   3  12    20863.03    21693.31    537.27 o 
  -5   3  12      783.54      877.33    125.50 o 
  -3   3  12     7069.76     7969.19    398.43 o 
  -1   3  12     5960.35     6140.37    445.02 o 
   1   3  12      917.65      975.75    208.23 o 
   3   3  12    15508.00    16798.77    760.12 o 
   5   3  12     1064.58     1158.01    232.73 o 
   7   3  12    39055.13    37766.25   1181.99 o 
   9   3  12    28630.31    27941.31   1046.53 o 
  11   3  12       45.62     -154.12    154.12 o 
  13   3  12    16625.11    17776.74    918.97 o 
  15   3  12    34551.95    36287.22   1703.84 o 
  17   3  12      661.06      590.28    376.10 o 
  19   3  12    43167.68    43741.32   1966.02 o 
  21   3  12    14077.70    14694.45    901.59 o 
 -36   4  12     5241.58     4696.07    536.39 o 
 -34   4  12     3653.96     3807.20    468.51 o 
 -32   4  12    10561.20    10439.64    744.00 o 
 -30   4  12      647.23      859.19    235.34 o 
 -28   4  12    17873.89    17336.42   1265.01 o 
 -26   4  12      572.55      720.70    211.15 o 
 -24   4  12     9799.57     9898.11    365.94 o 
 -22   4  12    17132.21    17254.77    333.92 o 
 -20   4  12      106.22      126.53     48.28 o 
 -18   4  12     3422.81     3339.10    180.32 o 
 -16   4  12    15344.46    15571.59    432.88 o 
 -14   4  12      214.98      173.39     52.54 o 
 -12   4  12     5902.44     6370.00    290.28 o 
 -10   4  12     8772.72     8850.77    354.44 o 
  -8   4  12     4122.05     4378.96    252.01 o 
  -6   4  12     4295.27     4072.77    346.04 o 
  -4   4  12     1801.15     1881.52    204.84 o 
  -2   4  12     5873.15     5334.45    434.06 o 
   0   4  12    27225.90    26532.54    957.14 o 
   2   4  12     5104.30     4885.39    463.79 o 
   4   4  12     1151.79     1108.48    219.17 o 
   6   4  12     2104.66     1753.36    282.77 o 
   8   4  12       28.25     -231.39    231.39 o 
  10   4  12     4707.99     4537.57    447.90 o 
  12   4  12    10313.76    10878.64    832.57 o 
  14   4  12      367.35      189.54    174.06 o 
  16   4  12     9469.50    10541.45    924.09 o 
  18   4  12     4158.60     5109.40    587.78 o 
  20   4  12     2489.94     2557.25    398.18 o 
 -35   5  12       11.60     -136.12    198.35 o 
 -33   5  12     2122.83     2500.40    401.06 o 
 -31   5  12      636.92      599.09    282.95 o 
 -29   5  12     2028.90     2196.87    474.41 o 
 -27   5  12     1720.18     1739.11    316.63 o 
 -25   5  12     9495.21     9126.74    782.06 o 
 -23   5  12     2139.72     1982.45    332.98 o 
 -21   5  12     6062.88     6063.88    526.50 o 
 -19   5  12     8868.93     9339.42    327.09 o 
 -17   5  12     1088.01     1125.60    126.52 o 
 -15   5  12     2722.81     2867.00    195.71 o 
 -13   5  12     4614.48     4755.47    257.97 o 
 -11   5  12     1241.36     1032.94    135.34 o 
  -9   5  12     3898.79     3850.54    313.77 o 
  -7   5  12     1546.83     1063.35    166.90 o 
  -5   5  12        3.00      -17.92     97.81 o 
  -3   5  12     3839.66     3620.44    293.36 o 
  -1   5  12      102.37       72.57    117.59 o 
   1   5  12     1769.60     1520.83    262.71 o 
   3   5  12     4461.32     4449.74    430.55 o 
   5   5  12     3675.75     3587.45    397.63 o 
   7   5  12     3660.64     4087.01    427.82 o 
   9   5  12     6717.16     5791.41    678.51 o 
  11   5  12      204.81      112.69    192.34 o 
  13   5  12     3489.39     4080.44    446.92 o 
  15   5  12        7.14     -104.97    134.63 o 
  17   5  12       56.30      100.41    138.27 o 
  19   5  12     4836.34     4570.59    823.25 o 
 -32   6  12    11431.65    12284.53    877.33 o 
 -30   6  12      564.12      913.64    590.89 o 
 -28   6  12    16450.73    18311.00   1023.16 o 
 -26   6  12     6445.76     6736.05    611.47 o 
 -24   6  12     1049.54     1077.61    725.44 o 
 -22   6  12    39272.55    40422.72   1412.40 o 
 -20   6  12    15348.71    15226.69    874.53 o 
 -18   6  12    19304.31    20914.45    692.07 o 
 -16   6  12    36935.75    38280.25   1290.07 o 
 -14   6  12     1497.65     1541.92    195.24 o 
 -12   6  12    28929.88    26928.44    764.09 o 
 -10   6  12     2648.90     2757.78    258.25 o 
  -8   6  12      235.56      147.88    276.09 o 
  -6   6  12      845.90      884.08    204.12 o 
  -4   6  12     6950.71     7381.97    904.79 o 
  -2   6  12     4264.91     4029.45    672.39 o 
   0   6  12     8528.36     9235.91    875.54 o 
   2   6  12     1284.17     1437.41    370.44 o 
   4   6  12     2149.56     1532.06    360.82 o 
   6   6  12    12797.87    13657.92    799.33 o 
   8   6  12     3911.15     4278.64    461.78 o 
  10   6  12    25543.81    25363.04   1353.13 o 
  12   6  12    18763.83    20238.70   1069.48 o 
  14   6  12     1947.70     2214.30    351.13 o 
  16   6  12    25933.88    27206.21   1998.90 o 
 -29   7  12     4599.70     4872.57    576.94 o 
 -27   7  12     1993.12     2878.68    531.75 o 
 -25   7  12    17252.36    18763.87   1054.00 o 
 -23   7  12     6676.10     6842.71    634.83 o 
 -21   7  12     3224.48     3267.03    435.85 o 
 -19   7  12    17418.95    17060.74    939.07 o 
 -17   7  12     1078.60      774.39    395.19 o 
 -15   7  12     6952.78     7042.72    583.28 o 
 -13   7  12    21077.85    20345.40   1641.69 o 
 -11   7  12      286.04      196.05    112.99 o 
  -9   7  12     4835.58     5065.05    377.88 o 
  -7   7  12     7913.51     7983.37    466.82 o 
  -5   7  12        2.72        6.64     85.72 o 
  -3   7  12     2309.97     2447.11    274.73 o 
  -1   7  12     1747.71     1435.88    216.08 o 
   1   7  12      690.49     1078.17    248.74 o 
   3   7  12     5411.88     5562.93    790.43 o 
   5   7  12      187.96      132.31    155.90 o 
   7   7  12    11069.48    10385.73    724.24 o 
   9   7  12    10978.51    10963.80    754.87 o 
  11   7  12      242.97      243.45    494.81 o 
  13   7  12     2346.04     2832.31    693.87 o 
 -24   8  12       60.45      410.78    199.30 o 
 -22   8  12      725.41      978.38    310.30 o 
 -20   8  12     2613.03     2495.32    395.69 o 
 -18   8  12     3204.80     3070.32    430.23 o 
 -16   8  12     4562.73     5407.78    557.30 o 
 -14   8  12     1008.10      946.33    246.93 o 
 -12   8  12       49.54      343.71    181.88 o 
 -10   8  12      229.01       46.66    113.90 o 
  -8   8  12     1093.98      887.15    180.39 o 
  -6   8  12      791.26      659.35    165.76 o 
  -4   8  12     2245.85     1965.34    254.38 o 
  -2   8  12       38.67       77.25    109.76 o 
   0   8  12      290.87      -90.60    152.79 o 
   2   8  12        1.10      187.05    196.03 o 
   4   8  12      567.85      278.35    222.00 o 
   6   8  12      726.43      669.32    211.67 o 
   8   8  12      257.36      329.38    161.86 o 
 -17   9  12     4737.28     4004.99    506.76 o 
 -15   9  12     7559.11     7074.35    652.39 o 
 -13   9  12    10316.35    11283.32    789.23 o 
 -11   9  12       27.14      147.63    146.25 o 
  -9   9  12     9895.50     9343.60    700.91 o 
  -7   9  12      236.34      312.89    164.57 o 
  -5   9  12      381.11      544.92    220.83 o 
  -3   9  12      600.99      885.50    157.70 o 
  -1   9  12     3432.85     3472.43    380.03 o 
 -39   1  13     9615.40     8291.11    626.03 o 
 -37   1  13      663.25      436.42    153.80 o 
 -35   1  13    29473.13    29667.23    730.02 o 
 -33   1  13     6283.37     6765.18    344.41 o 
 -31   1  13    15806.90    16683.95    457.56 o 
 -29   1  13    15516.12    15492.60    394.71 o 
 -27   1  13      278.35      188.89     60.21 o 
 -25   1  13    15030.26    15505.49    377.44 o 
 -23   1  13   109700.23   110703.63    990.20 o 
 -21   1  13     3431.51     3281.17    192.12 o 
 -19   1  13    31510.10    30978.97    566.01 o 
 -17   1  13    26082.59    26007.72    527.45 o 
 -15   1  13     3441.07     3041.63    186.51 o 
 -13   1  13     2872.43     3327.40    176.20 o 
 -11   1  13     5043.66     6088.95    258.62 o 
  -9   1  13      706.22      732.19    116.69 o 
  -7   1  13      550.77      626.75    110.55 o 
  -5   1  13      354.80      344.84     95.08 o 
  -3   1  13    13301.70    13950.02    908.70 o 
  -1   1  13    29968.47    30622.03    974.67 o 
   1   1  13     1598.77     1396.24    235.04 o 
   3   1  13    11348.94    11616.36    634.22 o 
   5   1  13    17649.21    17599.88    796.02 o 
   7   1  13     1092.96     1136.94    232.78 o 
   9   1  13    56661.67    57834.34   2722.01 o 
  11   1  13    25998.26    26590.68   1519.38 o 
  13   1  13    29547.29    27742.56   1114.25 o 
  15   1  13    21185.64    21863.56   1335.71 o 
  17   1  13       56.56       78.47     98.47 o 
  19   1  13     7053.34     7130.73    625.67 o 
  21   1  13     7007.83     7169.54    642.15 o 
  23   1  13       44.78       98.79    122.12 o 
 -40   2  13     1947.71     2164.72    357.21 o 
 -38   2  13    25701.89    25499.56   1140.79 o 
 -36   2  13      103.46      -22.81    152.99 o 
 -34   2  13    11992.14    12824.34    558.01 o 
 -32   2  13    24593.58    26472.20    850.62 o 
 -30   2  13    14862.31    14568.67    451.09 o 
 -28   2  13     6810.68     6821.94    328.11 o 
 -26   2  13    33674.15    34563.87    598.57 o 
 -24   2  13      449.90      591.75    105.75 o 
 -22   2  13    35650.46    34463.91    671.93 o 
 -20   2  13    29369.65    28177.52    605.31 o 
 -18   2  13     6494.82     6627.36    314.67 o 
 -16   2  13    44069.84    44195.57    851.35 o 
 -14   2  13     6353.62     6176.96    265.41 o 
 -12   2  13     5347.37     5182.22    262.60 o 
 -10   2  13    41975.74    42470.77    750.21 o 
  -8   2  13     2033.95     2068.54    172.90 o 
  -6   2  13     1922.18     1873.88    237.49 o 
  -4   2  13      794.84      839.82    144.52 o 
  -2   2  13     7524.34     7765.43    500.51 o 
   0   2  13    14376.74    14359.97    689.56 o 
   2   2  13    20330.32    20400.80    838.62 o 
   4   2  13      120.27      -46.42    137.37 o 
   6   2  13    81390.04    83927.69   1774.31 o 
   8   2  13    19045.91    18178.40    854.42 o 
  10   2  13    21017.61    20568.21    928.41 o 
  12   2  13    54383.89    52544.01   2138.59 o 
  14   2  13     5411.07     5485.89    514.11 o 
  16   2  13    13523.84    14126.42    836.76 o 
  18   2  13    19686.17    20167.09   1024.12 o 
  20   2  13        1.33      310.88    155.80 o 
  22   2  13     3011.07     3022.59    606.00 o 
 -39   3  13        6.30      -61.74    144.61 o 
 -37   3  13     3118.38     3535.41    456.13 o 
 -35   3  13     1577.08     1631.91    381.12 o 
 -33   3  13      638.52      626.92    210.05 o 
 -31   3  13      470.91      477.20    158.86 o 
 -29   3  13      827.26      787.07    229.82 o 
 -27   3  13       17.34       12.26     47.05 o 
 -25   3  13     1996.68     1826.18    218.76 o 
 -23   3  13      749.91      439.35    151.02 o 
 -21   3  13     6347.79     5722.74    269.54 o 
 -19   3  13     7784.74     8215.22    324.12 o 
 -17   3  13     8376.92     7764.62    318.22 o 
 -15   3  13        0.92      -34.76     63.94 o 
 -13   3  13       26.31      -13.71     68.94 o 
 -11   3  13     1623.53     1601.75    145.92 o 
  -9   3  13      422.54      484.75    106.36 o 
  -7   3  13     2584.84     2340.44    194.02 o 
  -5   3  13     1685.75     1635.31    293.07 o 
  -3   3  13       89.58      135.04    120.52 o 
  -1   3  13     3299.00     2814.15    325.06 o 
   1   3  13     5017.54     5027.07    667.70 o 
   3   3  13      253.79      470.76    214.35 o 
   5   3  13     3519.35     3558.12    383.26 o 
   7   3  13      419.96      414.25    183.27 o 
   9   3  13     1628.04     1762.35    346.85 o 
  11   3  13       35.30      -40.42    147.97 o 
  13   3  13     2259.95     1925.36    313.73 o 
  15   3  13       91.09      149.53    382.11 o 
  17   3  13       25.72        0.28    318.14 o 
  19   3  13      170.61      130.01    218.74 o 
  21   3  13      131.67      606.51    225.90 o 
 -36   4  13     2811.70     2466.53    403.01 o 
 -34   4  13     3932.12     4929.37    534.66 o 
 -32   4  13    13814.47    14726.38    880.61 o 
 -30   4  13     4703.43     4421.00    486.11 o 
 -28   4  13    23900.89    23545.64   1380.63 o 
 -26   4  13    33284.15    32640.34   1217.13 o 
 -24   4  13     1716.97     1721.40    164.43 o 
 -22   4  13    21836.51    21378.96    416.55 o 
 -20   4  13     3635.46     3480.49    207.18 o 
 -18   4  13     1025.71      614.93    140.14 o 
 -16   4  13     4078.93     4119.85    206.26 o 
 -14   4  13    13675.74    13711.87    432.81 o 
 -12   4  13      468.07      501.37    100.23 o 
 -10   4  13    17495.01    17573.13    506.61 o 
  -8   4  13     5097.25     5535.35    292.97 o 
  -6   4  13     2159.82     1969.99    215.96 o 
  -4   4  13     1713.67     1793.08    213.00 o 
  -2   4  13     2025.25     2330.38    306.00 o 
   0   4  13    33657.12    33299.13   1108.96 o 
   2   4  13     2129.56     2176.48    307.90 o 
   4   4  13       91.14      247.46    151.95 o 
   6   4  13    45059.37    45102.19   1365.83 o 
   8   4  13     8269.39     8330.94    603.87 o 
  10   4  13     1424.53     1267.65    476.37 o 
  12   4  13     7117.28     6973.09    580.85 o 
  14   4  13     4400.93     4905.82    502.16 o 
  16   4  13    14260.61    15239.28   1163.91 o 
  18   4  13    29623.39    27374.61   1233.58 o 
 -35   5  13    12886.13    14106.77    941.76 o 
 -33   5  13    10575.40    11487.97    834.28 o 
 -31   5  13    20416.06    21333.67   1102.90 o 
 -29   5  13    26000.07    27375.39   1773.45 o 
 -27   5  13      266.84      228.08    176.01 o 
 -25   5  13    16319.96    16196.20    992.89 o 
 -23   5  13    67395.05    65212.23   2772.15 o 
 -21   5  13     5019.43     5015.25    482.54 o 
 -19   5  13     6213.54     6754.62    286.70 o 
 -17   5  13    12576.32    13133.43    358.73 o 
 -15   5  13     4555.26     4669.45    258.44 o 
 -13   5  13    13008.80    12696.52    432.65 o 
 -11   5  13     2816.58     3197.58    234.30 o 
  -9   5  13     2590.79     2341.32    201.30 o 
  -7   5  13     5529.62     5285.73    354.54 o 
  -5   5  13     1037.74      810.18    155.43 o 
  -3   5  13    14064.24    14398.29    586.12 o 
  -1   5  13    14921.15    14404.70    753.38 o 
   1   5  13     1133.43      931.57    219.40 o 
   3   5  13    14709.68    13796.26    758.77 o 
   5   5  13    20009.52    20809.38   1341.37 o 
   7   5  13      906.81      913.70    223.12 o 
   9   5  13    38870.80    38881.71   1783.83 o 
  11   5  13    12868.40    13760.47   1076.83 o 
  13   5  13     8423.03     8975.99   1801.83 o 
  15   5  13    15354.79    16442.72    939.80 o 
  17   5  13      366.10      133.67    307.56 o 
 -32   6  13      213.25     -113.50    198.06 o 
 -30   6  13      121.26      278.38    197.46 o 
 -28   6  13       29.84     -130.70    549.47 o 
 -26   6  13      444.11      436.66    220.87 o 
 -24   6  13     1653.31     1589.87    317.14 o 
 -22   6  13     2115.28     2328.02    365.77 o 
 -20   6  13      211.47      346.20    197.64 o 
 -18   6  13      877.81     1067.76    253.22 o 
 -16   6  13     7927.98     8658.94    634.53 o 
 -14   6  13       37.95       68.15    133.31 o 
 -12   6  13     4684.99     4740.49    459.06 o 
 -10   6  13     7799.88     7497.26    549.67 o 
  -8   6  13      767.81      815.49    221.20 o 
  -6   6  13     1061.18     1169.88    416.44 o 
  -4   6  13     1199.04      789.12    206.81 o 
  -2   6  13       65.58       80.78    127.63 o 
   0   6  13      649.42      411.49    258.53 o 
   2   6  13       69.45     -137.28    201.88 o 
   4   6  13        0.40      343.54    246.07 o 
   6   6  13     5491.05     4937.37    657.34 o 
   8   6  13     1376.99     1463.40    307.74 o 
  10   6  13     3961.63     3668.09    454.23 o 
  12   6  13      555.25      703.11    230.85 o 
  14   6  13       83.90       99.16    139.16 o 
 -29   7  13    11994.70    14093.11   1729.85 o 
 -27   7  13      808.50      909.42    526.70 o 
 -25   7  13     5821.51     6397.31   1377.83 o 
 -23   7  13     3461.08     3015.41    608.99 o 
 -21   7  13       67.99      -23.59    157.61 o 
 -19   7  13    10008.86     8524.20    673.89 o 
 -17   7  13     2404.63     2735.01    657.86 o 
 -15   7  13      505.66      783.89    216.84 o 
 -13   7  13     1445.30     1339.75    235.28 o 
 -11   7  13     3707.18     4142.18    344.22 o 
  -9   7  13     1958.48     1892.93    245.77 o 
  -7   7  13    13579.28    13199.09    611.65 o 
  -5   7  13     2770.11     2948.45    299.05 o 
  -3   7  13     9512.79     8942.23    828.12 o 
  -1   7  13     4616.65     4196.68    468.08 o 
   1   7  13      920.73     1059.34    258.36 o 
   3   7  13     1282.58     1569.06    291.41 o 
   5   7  13       33.21      216.85    208.88 o 
   7   7  13     2521.30     2358.74    419.20 o 
   9   7  13    14396.37    13979.73    876.69 o 
  11   7  13    10834.53     9732.59    745.90 o 
 -24   8  13     1516.31     1572.75    355.46 o 
 -22   8  13    17644.20    19849.88   1107.99 o 
 -20   8  13     4267.83     5228.44   1592.72 o 
 -18   8  13       56.05      131.65    293.57 o 
 -16   8  13     2487.84     1858.71    338.19 o 
 -14   8  13     8197.27     8775.64    682.36 o 
 -12   8  13     1376.62     1087.03    243.48 o 
 -10   8  13    21054.17    21536.78    803.32 o 
  -8   8  13      594.89      173.52    102.89 o 
  -6   8  13     4131.33     4703.30    389.39 o 
  -4   8  13    12406.53    12119.12    620.66 o 
  -2   8  13        0.22      230.98    131.61 o 
   0   8  13    12421.50    11663.96    803.25 o 
   2   8  13    10583.78    10325.60    758.42 o 
   4   8  13     2433.37     1940.27    388.03 o 
   6   8  13    16829.58    17052.14    979.47 o 
 -13   9  13     2097.64     1758.64    346.81 o 
 -11   9  13     1783.89     2462.82    389.27 o 
  -9   9  13      134.24       -0.49    157.73 o 
  -7   9  13      696.30      594.35    220.47 o 
  -5   9  13       18.16      127.20    189.90 o 
 -40   0  14     2273.34     2143.39    440.58 o 
 -38   0  14     8939.47    10074.55    639.42 o 
 -36   0  14    47026.03    49721.79   1897.29 o 
 -34   0  14      322.02      265.89    169.07 o 
 -32   0  14    91259.35    94431.67   1820.60 o 
 -30   0  14    23648.70    24012.29    906.32 o 
 -28   0  14    18157.90    19768.39    806.60 o 
 -26   0  14    51291.88    50334.47   1260.55 o 
 -24   0  14     6020.76     5706.55    345.05 o 
 -22   0  14      261.57      149.19    105.16 o 
 -20   0  14    36471.72    36873.41   1009.71 o 
 -18   0  14    11599.82    11398.54    468.51 o 
 -16   0  14     5482.75     5904.94    338.14 o 
 -14   0  14     2307.58     2505.38    226.67 o 
 -12   0  14     1540.84     1243.32    563.32 o 
 -10   0  14     1047.13      763.29    247.90 o 
  -8   0  14    41672.03    42903.02   1586.22 o 
  -6   0  14       51.18      400.68    208.60 o 
  -4   0  14   157475.02   165303.61   3203.69 o 
  -2   0  14    26239.61    28112.88   1357.66 o 
   0   0  14    42135.09    42535.70   1703.32 o 
   2   0  14    68130.03    64118.93   2133.25 o 
   4   0  14     1001.79     1038.01    309.91 o 
   6   0  14    10330.25     9930.60    892.66 o 
   8   0  14    53194.41    52897.39   2079.75 o 
  10   0  14    10297.04     8221.87    857.50 o 
  12   0  14    55355.52    53855.33   2229.14 o 
  14   0  14     8588.57     9646.47    980.35 o 
  16   0  14     1288.41     1151.75    403.67 o 
  18   0  14    15821.34    15629.68   1314.33 o 
  20   0  14     4822.47     3818.39    685.30 o 
 -39   1  14     9697.57     9337.53    672.44 o 
 -37   1  14      561.29      811.76    175.26 o 
 -35   1  14     7391.13     7337.86    373.71 o 
 -33   1  14    12177.70    13092.10    472.23 o 
 -31   1  14      844.86      693.49    120.94 o 
 -29   1  14     4481.29     4371.92    267.55 o 
 -27   1  14     5614.51     5741.30    300.48 o 
 -25   1  14    30763.77    29649.40    593.55 o 
 -23   1  14      410.46      369.49     86.85 o 
 -21   1  14     2695.91     2723.40    166.22 o 
 -19   1  14     1776.12     1787.83    137.19 o 
 -17   1  14       62.99       67.97     58.97 o 
 -15   1  14     6682.67     6583.63    297.65 o 
 -13   1  14     1720.59     2049.48    156.52 o 
 -11   1  14    19225.55    20916.55    545.87 o 
  -9   1  14       42.41      -23.20    145.20 o 
  -7   1  14     6993.75     6676.51    457.32 o 
  -5   1  14     5000.93     5034.97   1013.67 o 
  -3   1  14      686.90      911.97    200.90 o 
  -1   1  14     9443.17     9478.54    568.39 o 
   1   1  14      375.83      526.72    229.91 o 
   3   1  14    17613.18    19083.40    839.32 o 
   5   1  14    15846.73    15376.94    845.39 o 
   7   1  14      440.18       73.99    284.99 o 
   9   1  14     3871.95     3848.28    423.26 o 
  11   1  14     8449.73     9399.66    663.72 o 
  13   1  14      486.63      634.60    213.90 o 
  15   1  14     4359.96     3578.92    741.41 o 
  17   1  14     8784.35     9846.69    733.71 o 
  19   1  14     1251.93     1390.61    294.63 o 
  21   1  14     1762.67     1932.01    356.13 o 
 -38   2  14      901.87     1039.13    268.10 o 
 -36   2  14     5617.99     5936.52    551.69 o 
 -34   2  14       56.39       91.42    133.14 o 
 -32   2  14    10579.36    11105.97    520.75 o 
 -30   2  14     1766.97     1516.40    158.17 o 
 -28   2  14     2001.17     1949.10    141.71 o 
 -26   2  14     2101.10     2038.42    209.17 o 
 -24   2  14     2005.91     2090.09    180.72 o 
 -22   2  14      624.15      636.32    116.46 o 
 -20   2  14    10170.65     9964.17    377.99 o 
 -18   2  14      260.39      313.10     86.85 o 
 -16   2  14    10970.10    11600.05    369.66 o 
 -14   2  14     7820.32     8542.29    310.41 o 
 -12   2  14      400.32      427.99     81.94 o 
 -10   2  14     2258.41     2335.54    172.75 o 
  -8   2  14     5473.82     5955.08    485.95 o 
  -6   2  14      477.33      299.36    142.94 o 
  -4   2  14     3394.77     3011.48    648.50 o 
  -2   2  14    17465.04    17330.99    771.86 o 
   0   2  14    25578.21    25828.04   1178.89 o 
   2   2  14      360.38      364.06    232.24 o 
   4   2  14     7826.77     7924.73    566.79 o 
   6   2  14     3804.73     4103.21    428.08 o 
   8   2  14    15850.40    14910.02    837.02 o 
  10   2  14      381.83      266.40    139.02 o 
  12   2  14    12760.45    13602.82    805.54 o 
  14   2  14     1227.51     1932.07    330.09 o 
  16   2  14     2452.32     2687.33    388.31 o 
  18   2  14      956.88     1138.26    272.35 o 
  20   2  14      393.85      392.83    196.02 o 
 -37   3  14       56.54     -173.66    177.78 o 
 -35   3  14    23624.28    22705.02   1092.40 o 
 -33   3  14    22061.23    22017.90   1535.08 o 
 -31   3  14      742.11      603.25    227.23 o 
 -29   3  14    36802.20    35846.34   2774.78 o 
 -27   3  14    17756.18    17711.56    658.54 o 
 -25   3  14     6405.72     6421.89    291.39 o 
 -23   3  14    26999.82    27230.06    630.96 o 
 -21   3  14      699.73      827.36    115.32 o 
 -19   3  14      403.85      359.13     98.54 o 
 -17   3  14     2201.08     2404.04    205.51 o 
 -15   3  14     9703.93     9297.29    370.22 o 
 -13   3  14      572.99      566.97     89.32 o 
 -11   3  14    23320.79    23988.13    526.94 o 
  -9   3  14      854.56      675.12    117.22 o 
  -7   3  14    16596.23    17187.40    609.84 o 
  -5   3  14     2715.60     2398.66    694.61 o 
  -3   3  14     1103.17      823.76    205.92 o 
  -1   3  14    38372.93    39897.56   1199.36 o 
   1   3  14    11802.83    12223.24    684.09 o 
   3   3  14    45052.61    42869.11   1303.25 o 
   5   3  14    69064.01    70141.96   1696.55 o 
   7   3  14      129.34      282.98    145.57 o 
   9   3  14    21414.65    21191.19    982.63 o 
  11   3  14    21464.83    20736.79    988.47 o 
  13   3  14      606.32      835.41    241.80 o 
  15   3  14    19232.89    19684.53   1011.48 o 
  17   3  14    13282.58    13251.69    856.18 o 
  19   3  14     1085.57     1309.69    284.31 o 
 -36   4  14     7763.75     6986.96    652.02 o 
 -34   4  14       13.70     -101.08    353.00 o 
 -32   4  14    24858.32    26807.59   1198.95 o 
 -30   4  14     7898.27     7690.40    631.99 o 
 -28   4  14     5837.56     6079.10    700.06 o 
 -26   4  14    17032.09    17165.83   1407.08 o 
 -24   4  14     4266.73     3849.12    472.77 o 
 -22   4  14     1797.54     1682.85    166.46 o 
 -20   4  14     7481.56     7286.69    314.64 o 
 -18   4  14     1240.89     1258.31    141.42 o 
 -16   4  14      274.75      195.83     72.66 o 
 -14   4  14     2776.96     2861.32    229.33 o 
 -12   4  14     5635.26     5296.80    255.09 o 
 -10   4  14     5861.27     5594.99    302.92 o 
  -8   4  14    18779.26    18935.19    945.49 o 
  -6   4  14     1993.99     1696.19    210.26 o 
  -4   4  14    26100.12    24527.45    953.22 o 
  -2   4  14     9931.96    10645.89   1320.96 o 
   0   4  14    11369.39    12279.21    702.64 o 
   2   4  14    15416.37    15235.22    821.06 o 
   4   4  14     2386.23     2425.97    745.05 o 
   6   4  14     7543.99     7761.33    595.57 o 
   8   4  14     5341.12     4957.93    912.00 o 
  10   4  14      626.37      638.56    207.49 o 
  12   4  14     6646.17     6964.99    596.72 o 
  14   4  14     6582.02     6401.02    653.45 o 
  16   4  14      865.08      887.67    345.99 o 
  18   4  14     8489.42     7887.07    698.78 o 
 -35   5  14      411.69      211.13    204.29 o 
 -33   5  14        2.95     -100.98    281.50 o 
 -31   5  14      539.22      859.33    247.57 o 
 -29   5  14     1051.99     1036.33    257.63 o 
 -27   5  14     6663.48     7017.47    611.58 o 
 -25   5  14        4.99       15.49    155.17 o 
 -23   5  14     3671.23     3623.53    432.94 o 
 -21   5  14     2715.69     2979.38    234.97 o 
 -19   5  14      355.65      349.25    107.11 o 
 -17   5  14      246.06      269.44     85.10 o 
 -15   5  14     1358.03     1223.10    126.82 o 
 -13   5  14     5403.73     4961.55    252.07 o 
 -11   5  14        8.39      -75.33     79.23 o 
  -9   5  14     3265.31     3278.72    290.46 o 
  -7   5  14      912.14      573.18    139.77 o 
  -5   5  14       45.57       35.68     98.90 o 
  -3   5  14     1968.78     1979.27    300.21 o 
  -1   5  14      857.30      626.14    187.15 o 
   1   5  14    15987.51    15631.72    823.54 o 
   3   5  14     2200.40     2009.50    323.30 o 
   5   5  14    10342.17    10238.43    694.97 o 
   7   5  14       58.94      294.61    165.18 o 
   9   5  14     3707.61     3770.53    443.86 o 
  11   5  14     1945.69     1525.69    408.56 o 
  13   5  14      409.10       43.73    182.38 o 
  15   5  14     3135.43     2625.07    401.38 o 
 -32   6  14    23403.45    24568.00   1257.38 o 
 -30   6  14     5580.96     6370.76    638.34 o 
 -28   6  14     1462.10      904.83    447.24 o 
 -26   6  14     9622.86    10397.35    769.54 o 
 -24   6  14    13240.24    13865.55    869.14 o 
 -22   6  14      276.98      -42.43    157.89 o 
 -20   6  14    31623.72    29673.84   2203.12 o 
 -18   6  14      880.90     1199.23    306.31 o 
 -16   6  14    18870.75    18613.37    943.77 o 
 -14   6  14     6152.13     6549.51    542.94 o 
 -12   6  14     2391.40     2056.45    309.76 o 
 -10   6  14     3643.03     2651.80    349.05 o 
  -8   6  14     3031.04     3189.92    377.58 o 
  -6   6  14       71.59       49.98    103.25 o 
  -4   6  14    20272.05    19786.78   1361.79 o 
  -2   6  14    10806.78     9008.89    912.94 o 
   0   6  14     9948.84     9986.55    958.39 o 
   2   6  14    24205.45    25056.88   1490.94 o 
   4   6  14     9008.03     8879.02    904.44 o 
   6   6  14    12248.68    12796.69   1082.20 o 
   8   6  14    47151.00    48739.82   1607.83 o 
  10   6  14      318.70      225.35    289.41 o 
  12   6  14    20214.40    18979.29   1033.42 o 
 -27   7  14     7037.51     6039.63   1241.30 o 
 -25   7  14     1001.58     1186.59    285.89 o 
 -23   7  14     8145.02     7483.91    660.23 o 
 -21   7  14     2569.32     3084.42    677.86 o 
 -19   7  14      106.79      152.13    153.00 o 
 -17   7  14     2831.95     2750.01    537.11 o 
 -15   7  14      429.80      381.99    121.76 o 
 -13   7  14     2136.77     2224.29    345.97 o 
 -11   7  14     5120.22     4770.85    411.96 o 
  -9   7  14       25.85       23.50    103.66 o 
  -7   7  14     3716.49     3431.15    462.59 o 
  -5   7  14     1754.03     1903.76    363.28 o 
  -3   7  14     1098.39      992.06    193.22 o 
  -1   7  14     5400.09     6174.64    575.08 o 
   1   7  14      842.59     1093.14    279.17 o 
   3   7  14     6029.51     5795.25    570.99 o 
   5   7  14    14786.13    15512.41    924.34 o 
   7   7  14      791.95      559.08    207.00 o 
   9   7  14     7335.96     7005.53    644.70 o 
 -22   8  14      238.10      137.18    180.79 o 
 -20   8  14     1973.99     2033.64    383.02 o 
 -18   8  14       24.75      -34.61    178.83 o 
 -16   8  14     1910.56     1836.57    346.11 o 
 -14   8  14      151.54      525.13    220.67 o 
 -12   8  14      579.78      739.57    218.33 o 
 -10   8  14     5319.80     4854.08    408.50 o 
  -8   8  14     2035.58     2037.81    275.75 o 
  -6   8  14      277.70      354.01    150.02 o 
  -4   8  14       54.67      -64.61     97.61 o 
  -2   8  14      395.22      743.34    250.84 o 
   0   8  14        9.25      363.74    205.20 o 
   2   8  14      100.10      -30.69    135.71 o 
   4   8  14       14.80      129.16    427.11 o 
 -39   1  15     9146.45     9483.37    675.95 o 
 -37   1  15     6973.06     6732.43    434.31 o 
 -35   1  15     5306.92     6414.70    492.72 o 
 -33   1  15    26003.78    26551.94    683.70 o 
 -31   1  15     1901.57     1853.47    189.14 o 
 -29   1  15     3213.56     3587.70    250.79 o 
 -27   1  15     8773.37     9480.86    394.69 o 
 -25   1  15      338.42      350.05    105.19 o 
 -23   1  15     4116.11     3799.72    248.80 o 
 -21   1  15    49858.14    50717.29   1106.09 o 
 -19   1  15      495.84      344.21    109.82 o 
 -17   1  15    18240.59    18034.05    604.26 o 
 -15   1  15      257.76      161.44     97.65 o 
 -13   1  15     9733.98     9776.33    556.13 o 
 -11   1  15     5923.06     6900.61    475.76 o 
  -9   1  15     2088.02     2110.39    388.39 o 
  -7   1  15    11493.44    11359.93    889.98 o 
  -5   1  15    56708.75    58134.61   2460.70 o 
  -3   1  15      718.33      855.28    336.94 o 
  -1   1  15    51376.74    50657.30   1358.55 o 
   1   1  15    32262.54    34714.47   1150.59 o 
   3   1  15      174.14      143.19    130.97 o 
   5   1  15    38049.05    39114.61   1275.10 o 
   7   1  15    23174.12    24275.24   1033.82 o 
   9   1  15     8522.65     7012.92    579.45 o 
  11   1  15    23894.95    24121.59   1081.01 o 
  13   1  15      690.54      146.56    146.77 o 
  15   1  15     9719.57     8860.61    696.72 o 
  17   1  15      344.18      376.42    266.88 o 
  19   1  15      835.37      503.37    248.53 o 
 -38   2  15    12062.28    12074.00    799.12 o 
 -36   2  15    16383.46    15606.60    878.67 o 
 -34   2  15      544.12      368.03    117.25 o 
 -32   2  15     2685.19     2806.46    273.58 o 
 -30   2  15    15088.71    14900.22    572.09 o 
 -28   2  15    25138.86    25610.37   1238.98 o 
 -26   2  15     2552.24     2508.24    203.96 o 
 -24   2  15    22643.95    23266.59    623.36 o 
 -22   2  15      202.30      212.88     73.91 o 
 -20   2  15     6098.65     6031.07    270.69 o 
 -18   2  15    22737.51    23179.77    485.07 o 
 -16   2  15     4313.39     4253.27    261.90 o 
 -14   2  15    28553.12    27918.51    764.68 o 
 -12   2  15     5151.52     5158.69    287.98 o 
 -10   2  15     6424.31     6972.41    835.81 o 
  -8   2  15    26585.50    26253.50   1570.54 o 
  -6   2  15      535.95      271.51    116.40 o 
  -4   2  15    19090.61    19784.96    839.64 o 
  -2   2  15    19235.12    20131.87    862.79 o 
   0   2  15    29810.14    29171.45   1054.39 o 
   2   2  15    78514.16    79314.89   3587.81 o 
   4   2  15    42861.96    42950.54   1359.63 o 
   6   2  15     4807.07     5335.22    496.18 o 
   8   2  15    32663.77    31354.37   1203.08 o 
  10   2  15     5863.92     5694.78    722.17 o 
  12   2  15     9865.76     9392.06    692.58 o 
  14   2  15     4902.45     6006.55    683.37 o 
  16   2  15       18.64       18.98    176.05 o 
  18   2  15     4385.86     3832.23    485.19 o 
 -37   3  15       49.93     -123.52    318.66 o 
 -35   3  15     7586.07     7683.76    650.77 o 
 -33   3  15     2046.53     2604.93    381.43 o 
 -31   3  15      349.91      392.68    187.87 o 
 -29   3  15     4288.11     4044.83    734.92 o 
 -27   3  15      847.21     1128.55    162.01 o 
 -25   3  15       99.81      155.14     80.06 o 
 -23   3  15      191.73      138.38     84.82 o 
 -21   3  15     3181.95     3334.63    198.71 o 
 -19   3  15      957.05      676.14    119.80 o 
 -17   3  15     3252.20     3373.14    204.11 o 
 -15   3  15      121.58      107.46     83.30 o 
 -13   3  15      305.13      244.23     88.40 o 
 -11   3  15      749.12      783.28    149.74 o 
  -9   3  15     4773.33     4238.08    337.85 o 
  -7   3  15      174.22      166.96    134.28 o 
  -5   3  15      332.03      305.98    167.40 o 
  -3   3  15      204.92      365.57    175.38 o 
  -1   3  15      216.67      165.86    151.88 o 
   1   3  15     2060.41     1628.74    444.38 o 
   3   3  15      324.00      341.14    177.52 o 
   5   3  15     1749.65     1606.78    389.79 o 
   7   3  15      769.43      513.78    199.12 o 
   9   3  15      894.30      532.10    200.04 o 
  11   3  15     1025.45      956.13    231.24 o 
  13   3  15      138.89      203.21    166.05 o 
  15   3  15     1673.43     1717.50    321.10 o 
  17   3  15      100.25     -186.52    249.05 o 
 -36   4  15     9528.02    10416.35    801.92 o 
 -34   4  15     2578.45     2449.15    380.31 o 
 -32   4  15     2112.57     1773.95    373.23 o 
 -30   4  15    12775.27    12708.69    825.47 o 
 -28   4  15     6093.85     5810.05    554.16 o 
 -26   4  15    10688.15    10319.76    710.59 o 
 -24   4  15     6715.59     7230.92    370.09 o 
 -22   4  15      683.15      610.95    132.56 o 
 -20   4  15       75.46      -81.26     81.26 o 
 -18   4  15      772.71      786.50    147.10 o 
 -16   4  15     4284.90     4104.79    205.60 o 
 -14   4  15     9297.91     9405.04    394.47 o 
 -12   4  15    28859.33    28396.63   1058.01 o 
 -10   4  15     8400.34     8498.76    454.59 o 
  -8   4  15    27609.60    29035.73    835.88 o 
  -6   4  15     1592.98     1278.32    252.37 o 
  -4   4  15     4974.12     4526.14    439.63 o 
  -2   4  15    22773.11    22841.17    969.86 o 
   0   4  15      429.20       72.27    387.07 o 
   2   4  15    39574.52    38112.18   1290.29 o 
   4   4  15    16220.86    16834.40    878.57 o 
   6   4  15     5866.99     5204.90    513.63 o 
   8   4  15    12859.33    13889.10   1038.43 o 
  10   4  15     1716.95     2049.47    332.83 o 
  12   4  15       23.90      -96.78    133.48 o 
  14   4  15     3160.36     3118.84    440.97 o 
  16   4  15      416.81      527.82    289.36 o 
 -33   5  15    18879.36    20234.70   1105.86 o 
 -31   5  15     1503.02     1954.36    356.68 o 
 -29   5  15     5827.61     5594.05    571.02 o 
 -27   5  15     7744.67     8430.39    754.63 o 
 -25   5  15     3106.78     3339.19    424.69 o 
 -23   5  15     2661.39     2979.59    399.37 o 
 -21   5  15    17237.30    17273.07    740.78 o 
 -19   5  15     2409.77     2241.20    229.23 o 
 -17   5  15     4928.87     4617.18    530.41 o 
 -15   5  15       23.90       66.90     73.65 o 
 -13   5  15     2960.20     2870.34    278.91 o 
 -11   5  15    16092.23    15665.19    628.14 o 
  -9   5  15     1031.59      931.19    176.28 o 
  -7   5  15    10743.80    10411.44    527.20 o 
  -5   5  15    42249.53    40296.03   1297.45 o 
  -3   5  15      249.55      470.53    342.68 o 
  -1   5  15    41616.05    43876.44   2472.39 o 
   1   5  15    24868.79    23657.14   1043.47 o 
   3   5  15     4315.85     3868.18    441.99 o 
   5   5  15    24805.07    24595.43   1093.27 o 
   7   5  15    18134.30    18989.82    981.02 o 
   9   5  15     1201.86     1750.05    419.37 o 
  11   5  15    23894.98    24611.40   1532.16 o 
  13   5  15      246.58      153.74    227.76 o 
 -30   6  15      143.78      113.24    242.15 o 
 -28   6  15      320.03      395.00    204.08 o 
 -26   6  15        0.70       63.40    172.12 o 
 -24   6  15      821.43     1098.51    276.47 o 
 -22   6  15     3377.30     3621.55    736.46 o 
 -20   6  15     6291.12     5652.35    549.02 o 
 -18   6  15     3006.18     2865.96    399.73 o 
 -16   6  15     1026.80      791.67    223.17 o 
 -14   6  15     1479.52     1428.73    285.29 o 
 -12   6  15       19.95      -76.18    112.62 o 
 -10   6  15      153.76      133.98     97.91 o 
  -8   6  15     1247.08     1281.92    202.33 o 
  -6   6  15     1901.39     1544.08    229.82 o 
  -4   6  15       57.13      157.38    153.69 o 
  -2   6  15      998.48     1284.63    274.08 o 
   0   6  15      230.08      489.31    195.63 o 
   2   6  15      126.19      502.39    298.48 o 
   4   6  15     3356.78     2697.29    526.27 o 
   6   6  15      125.69      368.73    260.60 o 
   8   6  15     2026.66     1192.41    387.70 o 
  10   6  15     2258.55     2639.00    413.73 o 
 -27   7  15     3263.64     2289.39    456.72 o 
 -25   7  15      989.72      732.43    241.57 o 
 -23   7  15       81.69      -86.85    182.28 o 
 -21   7  15     4471.38     3685.49    476.05 o 
 -19   7  15        0.54     -164.59    164.59 o 
 -17   7  15     1513.73     1754.74    334.82 o 
 -15   7  15     1991.57     2288.79    359.86 o 
 -13   7  15       29.02     -264.85    296.07 o 
 -11   7  15     3681.93     3833.53    442.67 o 
  -9   7  15     9662.24     9695.95    689.47 o 
  -7   7  15     2263.08     2419.48    359.45 o 
  -5   7  15    26651.13    26413.80   1112.28 o 
  -3   7  15       37.27      -93.92    268.27 o 
  -1   7  15    25651.26    25555.54   1177.88 o 
   1   7  15     6226.36     6061.66    591.30 o 
   3   7  15      670.50     1109.87    282.83 o 
   5   7  15     1630.99     1120.16    434.44 o 
   7   7  15     1460.99     1314.50    286.93 o 
 -20   8  15     1175.93      837.07    265.25 o 
 -18   8  15     2854.07     2322.85    658.94 o 
 -16   8  15      473.02      852.29    249.47 o 
 -14   8  15     6009.22     6794.81    624.62 o 
 -12   8  15    10068.62     9499.70    725.52 o 
 -10   8  15      109.15      224.79    126.80 o 
  -8   8  15    20711.20    20899.94    842.86 o 
  -6   8  15      575.80      481.90    214.83 o 
  -4   8  15    17969.35    18865.83   1034.47 o 
  -2   8  15    12723.68    11762.46    838.14 o 
   0   8  15        0.20      195.07    192.45 o 
 -40   0  16     5429.60     5302.24    679.24 o 
 -38   0  16     5306.90     5497.66    493.37 o 
 -36   0  16    15331.73    15631.67    674.42 o 
 -34   0  16    42013.10    43569.06   1055.53 o 
 -32   0  16      231.14      362.03    241.00 o 
 -30   0  16    10372.84    10338.33    602.03 o 
 -28   0  16     2665.28     2735.07    652.15 o 
 -26   0  16     1304.73     1250.78    225.19 o 
 -24   0  16    12875.59    13569.13    969.99 o 
 -22   0  16     4073.12     4275.09    377.77 o 
 -20   0  16      545.07      586.89    163.13 o 
 -18   0  16    19413.31    19017.21   1120.83 o 
 -16   0  16    14816.62    15874.01   1027.92 o 
 -14   0  16     3927.56     4989.51    588.39 o 
 -12   0  16    17872.47    17736.42   1095.68 o 
 -10   0  16     6340.48     5612.73    636.34 o 
  -8   0  16    56575.20    58364.56   2018.13 o 
  -6   0  16    48662.91    48483.84   1863.29 o 
  -4   0  16    73432.87    73387.93   2326.51 o 
  -2   0  16    82089.94    82222.31   2503.89 o 
   0   0  16    32441.96    33657.55   1635.31 o 
   2   0  16    22589.84    22032.74   1358.75 o 
   4   0  16    11817.40    13191.55   1082.87 o 
   6   0  16      183.23       44.24    175.15 o 
   8   0  16     6287.36     7061.67    825.43 o 
  10   0  16     6526.24     7271.24    856.12 o 
  12   0  16      710.81      499.07    272.23 o 
  14   0  16     1941.79     1873.64    474.77 o 
  16   0  16       49.95      491.88    273.12 o 
  18   0  16     2992.83     2852.77    607.31 o 
 -39   1  16     1436.98     1457.06    476.01 o 
 -37   1  16     8848.37     8626.39    499.25 o 
 -35   1  16        3.16       53.10     95.89 o 
 -33   1  16     3477.64     3596.57    286.41 o 
 -31   1  16    10299.39    10378.04    432.08 o 
 -29   1  16     2709.64     2515.23    220.62 o 
 -27   1  16     3949.40     4054.70    269.17 o 
 -25   1  16      362.57      308.22     88.18 o 
 -23   1  16     3961.35     3702.85    318.65 o 
 -21   1  16      736.01     1076.43    170.92 o 
 -19   1  16      285.50      239.96    111.98 o 
 -17   1  16      136.13      202.54    105.64 o 
 -15   1  16    14599.13    15067.11    604.39 o 
 -13   1  16     2941.07     2284.91    297.67 o 
 -11   1  16    18313.79    18470.48    796.12 o 
  -9   1  16    22511.71    22266.58    879.77 o 
  -7   1  16     3231.30     3498.64    377.16 o 
  -5   1  16    54881.54    58149.28   1460.17 o 
  -3   1  16    17248.43    17497.70    824.41 o 
  -1   1  16      788.05      909.61    230.65 o 
   1   1  16     6786.48     7365.01    561.48 o 
   3   1  16        4.63     -139.39    147.18 o 
   5   1  16     8731.30     8071.35    608.57 o 
   7   1  16     2463.69     2589.83    475.20 o 
   9   1  16     1072.53     1218.48    267.14 o 
  11   1  16      364.09       40.12    428.90 o 
  13   1  16     4781.57     4978.12    528.19 o 
  15   1  16        9.78       41.88    143.38 o 
  17   1  16     2058.75     1945.09    366.46 o 
 -38   2  16      625.16     -125.48    152.45 o 
 -36   2  16      546.21      -66.79    253.29 o 
 -34   2  16     2009.71     2710.10    451.00 o 
 -32   2  16      100.22       91.60    134.48 o 
 -30   2  16      670.82      489.63    125.14 o 
 -28   2  16      359.29      280.51    208.66 o 
 -26   2  16     1351.69     1279.63    184.24 o 
 -24   2  16     1527.00     1298.28    191.45 o 
 -22   2  16     6790.19     6725.93    395.32 o 
 -20   2  16      122.96      -88.94     88.94 o 
 -18   2  16     2028.50     2009.10    323.92 o 
 -16   2  16      902.71      697.95    183.77 o 
 -14   2  16     6597.95     6562.47    388.85 o 
 -12   2  16    20005.10    20702.93    689.70 o 
 -10   2  16      441.82      407.94    167.06 o 
  -8   2  16     5221.57     4735.99    425.06 o 
  -6   2  16     7103.80     7014.55    522.05 o 
  -4   2  16     2700.67     2302.65    323.56 o 
  -2   2  16     2719.19     2732.13    341.58 o 
   0   2  16     6388.05     5908.82    508.29 o 
   2   2  16     7094.48     7667.39    682.91 o 
   4   2  16     4796.27     5946.23    530.47 o 
   6   2  16     1063.93      850.46    249.56 o 
   8   2  16     2759.65     2767.55    555.54 o 
  10   2  16      576.15      246.85    530.82 o 
  12   2  16      289.22      321.40    171.20 o 
  14   2  16     1467.69     1753.32    329.50 o 
  16   2  16      432.80      200.73    248.22 o 
 -37   3  16    13391.24    14420.94    899.84 o 
 -35   3  16      222.63      -39.84    134.68 o 
 -33   3  16     3727.73     3174.86    412.94 o 
 -31   3  16    19271.30    18834.35   1028.46 o 
 -29   3  16     3148.41     3221.43    406.30 o 
 -27   3  16    18834.00    19638.91    652.01 o 
 -25   3  16     6109.40     5997.28    367.19 o 
 -23   3  16      668.47      908.36    130.77 o 
 -21   3  16     3515.67     3494.78    244.86 o 
 -19   3  16     1777.56     1764.45    217.48 o 
 -17   3  16      684.24      519.05    123.34 o 
 -15   3  16    32371.88    33447.90    878.49 o 
 -13   3  16     1160.64     1205.77    187.63 o 
 -11   3  16    70084.28    69006.07   1653.80 o 
  -9   3  16    52034.22    51519.19   1680.76 o 
  -7   3  16     8095.38     7880.56    561.85 o 
  -5   3  16    73721.42    72068.04   2775.07 o 
  -3   3  16    28168.23    27324.86   1519.56 o 
  -1   3  16     6793.65     7005.07    558.87 o 
   1   3  16    50543.33    51385.44   1498.69 o 
   3   3  16     2893.16     2916.35    389.91 o 
   5   3  16    25478.29    22611.73   1035.09 o 
   7   3  16    23531.11    23563.58   1078.71 o 
   9   3  16       14.24       91.90    346.20 o 
  11   3  16      973.55      610.71    301.54 o 
  13   3  16     1559.85     2031.31    355.22 o 
  15   3  16      515.32      653.07    228.77 o 
 -36   4  16     2011.53     1867.07    358.21 o 
 -34   4  16     7865.23     7353.33    993.97 o 
 -32   4  16       40.98      475.58    217.13 o 
 -30   4  16     6480.49     7190.60    632.94 o 
 -28   4  16     1738.00     2401.80    400.47 o 
 -26   4  16      717.28      591.95    232.33 o 
 -24   4  16     1462.95     1577.59    195.43 o 
 -22   4  16     3367.85     3099.19    272.90 o 
 -20   4  16       30.56      -95.50     95.50 o 
 -18   4  16     2787.55     2501.28    250.88 o 
 -16   4  16     6022.24     5589.97    286.91 o 
 -14   4  16     6787.69     6327.46    397.26 o 
 -12   4  16     3092.73     3004.93    283.78 o 
 -10   4  16     6214.33     5933.77    394.86 o 
  -8   4  16    11640.98    11961.43    693.69 o 
  -6   4  16    14149.78    14717.14    781.66 o 
  -4   4  16    11873.02    11513.20    707.43 o 
  -2   4  16    29900.02    30679.78   1155.34 o 
   0   4  16     2385.85     2377.55    345.78 o 
   2   4  16     8805.64     8582.57    638.29 o 
   4   4  16     1758.31     1850.36    331.42 o 
   6   4  16      677.54      390.79    178.39 o 
   8   4  16      149.47      -16.39    114.67 o 
  10   4  16     2482.39     2653.56    390.65 o 
  12   4  16        6.17     -142.09    262.08 o 
  14   4  16      629.13      435.80    193.13 o 
 -33   5  16      851.78     1455.33    335.89 o 
 -31   5  16      267.22      524.96    380.59 o 
 -29   5  16     2215.19     2490.39    396.17 o 
 -27   5  16      903.55     1228.52    278.42 o 
 -25   5  16     1848.38     2009.41    860.27 o 
 -23   5  16      436.74      293.58    140.99 o 
 -21   5  16     2134.13     1868.25    214.97 o 
 -19   5  16     3328.07     3998.90    318.93 o 
 -17   5  16      560.54      505.51    138.92 o 
 -15   5  16     2805.71     3108.04    295.40 o 
 -13   5  16      103.50      117.40    111.86 o 
 -11   5  16     7720.75     6977.86    439.67 o 
  -9   5  16        4.19      121.50    115.60 o 
  -7   5  16      570.24      550.59    165.94 o 
  -5   5  16      426.73      374.59    177.28 o 
  -3   5  16     1539.38     1649.34    485.90 o 
  -1   5  16        8.52     -110.72    279.26 o 
   1   5  16     6042.90     6187.17    799.01 o 
   3   5  16     6789.03     6389.05    575.88 o 
   5   5  16     2104.72     2190.92    768.19 o 
   7   5  16     2529.74     2665.71    393.98 o 
   9   5  16       72.33      137.11    132.79 o 
  11   5  16      777.89     1005.18    383.77 o 
 -30   6  16     2417.52     2661.93    438.40 o 
 -28   6  16     4122.67     4061.03   1412.10 o 
 -26   6  16     2132.85     2507.95    402.24 o 
 -24   6  16     3750.08     3771.48    481.41 o 
 -22   6  16    16802.10    17252.10   1016.96 o 
 -20   6  16       75.74      271.73    292.94 o 
 -18   6  16    19462.46    19851.42   1007.54 o 
 -16   6  16      711.20      829.34    178.67 o 
 -14   6  16    24147.17    25019.72    830.19 o 
 -12   6  16    13629.47    14267.26   1042.59 o 
 -10   6  16      590.87      481.10    146.45 o 
  -8   6  16    10200.32     9714.27    537.84 o 
  -6   6  16    17980.04    16906.69   2719.09 o 
  -4   6  16     6324.43     5466.22    523.06 o 
  -2   6  16    29508.01    30889.09   1236.15 o 
   0   6  16     7949.22     6843.86    592.62 o 
   2   6  16     7140.41     6898.49    609.30 o 
   4   6  16    13233.39    12260.64   1116.93 o 
   6   6  16     1341.25     1224.08    399.55 o 
   8   6  16     6198.39     6165.36    818.30 o 
 -25   7  16     4708.16     6090.62    619.40 o 
 -23   7  16       33.17     -162.35    162.35 o 
 -21   7  16     5084.81     5215.27    567.77 o 
 -19   7  16      749.14      561.28    221.98 o 
 -17   7  16     3807.48     3054.63    428.17 o 
 -15   7  16     6260.68     7032.02    622.94 o 
 -13   7  16       29.52       80.18    228.48 o 
 -11   7  16    16472.65    15600.58    897.76 o 
  -9   7  16     8551.51     9522.54    695.96 o 
  -7   7  16      700.88      284.29    182.11 o 
  -5   7  16    15785.33    16186.04   1339.84 o 
  -3   7  16     4396.74     3817.83    674.38 o 
  -1   7  16      643.81      343.63    268.00 o 
   1   7  16    13201.86    13530.18    898.00 o 
   3   7  16      913.53     1135.54    613.78 o 
 -18   8  16     2228.08     2316.82    396.02 o 
 -16   8  16      107.44     -168.14    168.14 o 
 -14   8  16     2580.73     3016.03    519.30 o 
 -12   8  16        5.15      330.92    259.20 o 
 -10   8  16       44.36      215.58    124.14 o 
  -8   8  16      229.12      249.26    131.54 o 
  -6   8  16     2638.77     2566.78    320.76 o 
  -4   8  16      630.40      298.67    290.57 o 
 -39   1  17      783.40      912.47    233.90 o 
 -37   1  17     8424.80     8943.51    513.65 o 
 -35   1  17     5285.16     5490.50    397.72 o 
 -33   1  17       25.96      -74.24     74.24 o 
 -31   1  17     1103.10     1117.69    156.76 o 
 -29   1  17      100.39      -61.48     77.48 o 
 -27   1  17     1547.03     1495.44    179.53 o 
 -25   1  17    43072.85    44777.50   1216.31 o 
 -23   1  17     5029.90     5244.81    361.54 o 
 -21   1  17    12508.97    12373.11    541.88 o 
 -19   1  17    33500.59    33014.76    877.88 o 
 -17   1  17     5773.19     6064.55    454.00 o 
 -15   1  17    52595.84    54709.72   1387.01 o 
 -13   1  17     5961.38     6643.34    496.36 o 
 -11   1  17     8454.42     8940.20    585.48 o 
  -9   1  17    42325.63    42489.95   1255.60 o 
  -7   1  17     7305.92     8402.27    596.46 o 
  -5   1  17    43618.59    43400.05   1908.47 o 
  -3   1  17    54523.32    54237.61   1490.47 o 
  -1   1  17     2481.24     1937.41    434.11 o 
   1   1  17     4183.33     4555.75    466.32 o 
   3   1  17     4108.60     4138.99    453.07 o 
   5   1  17      336.94      187.25    141.31 o 
   7   1  17     8353.42     7868.21    633.66 o 
   9   1  17     2413.61     2572.56    380.64 o 
  11   1  17     5216.68     5614.51   1334.86 o 
  13   1  17     1504.08     2253.11    379.17 o 
  15   1  17     2036.71     1539.74    331.79 o 
 -38   2  17     2171.17     1727.28    489.19 o 
 -36   2  17     2318.53     2473.91    585.31 o 
 -34   2  17     1041.04     1041.71    249.07 o 
 -32   2  17    13956.50    14721.43    842.31 o 
 -30   2  17     3921.79     3744.72    313.60 o 
 -28   2  17     6322.96     6445.73    408.01 o 
 -26   2  17    11597.94    11981.62    545.34 o 
 -24   2  17     6010.69     5879.02    338.54 o 
 -22   2  17     7868.31     7782.81    433.35 o 
 -20   2  17     1013.78      764.03    160.03 o 
 -18   2  17    29926.10    30703.12    854.57 o 
 -16   2  17    28295.48    27633.62    814.42 o 
 -14   2  17    15525.23    15627.09    784.10 o 
 -12   2  17    63618.34    63542.83   1529.68 o 
 -10   2  17     2095.12     1812.73    483.18 o 
  -8   2  17    24949.32    24401.61   1339.62 o 
  -6   2  17    16455.42    14702.01    770.08 o 
  -4   2  17     2125.28     2047.42    309.03 o 
  -2   2  17    12359.74    11843.46    713.31 o 
   0   2  17    10224.41    10802.57    696.54 o 
   2   2  17       27.53      124.53    147.08 o 
   4   2  17    27499.24    29072.83   1181.63 o 
   6   2  17     5161.14     5288.06    527.38 o 
   8   2  17    10584.74    10527.70    744.01 o 
  10   2  17     1669.56     1673.55    325.74 o 
  12   2  17      417.73      313.95    177.14 o 
  14   2  17     3073.53     3054.11    438.73 o 
 -37   3  17      405.14      240.66    560.05 o 
 -35   3  17       75.51        1.78    195.85 o 
 -33   3  17       59.60      154.87    152.05 o 
 -31   3  17      239.44      393.25    176.13 o 
 -29   3  17        4.30      130.03    151.66 o 
 -27   3  17       62.33      173.48    103.64 o 
 -25   3  17     3197.58     3239.09    300.53 o 
 -23   3  17      845.34      668.83    141.19 o 
 -21   3  17      960.65      732.64    135.07 o 
 -19   3  17     2732.47     2726.02    267.03 o 
 -17   3  17       75.65      182.92    126.23 o 
 -15   3  17     5834.29     5257.41    371.67 o 
 -13   3  17     3300.55     2965.85    288.80 o 
 -11   3  17      463.62      339.99    405.92 o 
  -9   3  17       17.50      -11.02    138.46 o 
  -7   3  17      641.24     1081.59    236.49 o 
  -5   3  17       76.74      -69.29    205.76 o 
  -3   3  17     1859.28     2185.69    539.75 o 
  -1   3  17     6517.19     6263.57    652.03 o 
   1   3  17      180.66      141.59    157.81 o 
   3   3  17     1864.54     2066.11    338.02 o 
   5   3  17       19.40      -34.63    116.35 o 
   7   3  17     1815.70     2272.10    361.13 o 
   9   3  17      348.92      -96.26    145.24 o 
  11   3  17       82.69      510.19    190.72 o 
  13   3  17      350.62      -87.29    158.23 o 
 -34   4  17     1061.52      990.96    291.15 o 
 -32   4  17     6956.05     6994.12    881.40 o 
 -30   4  17       31.75      151.50    169.11 o 
 -28   4  17    12105.61    12984.97    830.29 o 
 -26   4  17      861.93      767.84    375.81 o 
 -24   4  17     3676.79     4367.05    327.80 o 
 -22   4  17     1562.28     1817.65    228.65 o 
 -20   4  17      146.90      146.74    105.00 o 
 -18   4  17     5853.05     5203.36    331.96 o 
 -16   4  17    12815.76    12372.86    565.39 o 
 -14   4  17     1040.91     1030.32    183.27 o 
 -12   4  17    53382.84    53042.62   1187.04 o 
 -10   4  17     8349.47     7659.91    464.25 o 
  -8   4  17    17279.87    16904.93   1510.61 o 
  -6   4  17    25578.25    23803.21   1025.11 o 
  -4   4  17       11.59     -154.59    154.59 o 
  -2   4  17     8393.58     8883.13    651.35 o 
   0   4  17    13988.27    13730.28    818.94 o 
   2   4  17     1495.68     1253.54    274.32 o 
   4   4  17    10039.36     9315.71    702.24 o 
   6   4  17      143.36       13.51    218.95 o 
   8   4  17       40.20       42.46    135.04 o 
  10   4  17       66.23       -9.46    217.80 o 
  12   4  17       92.36       -8.75    155.84 o 
 -33   5  17      763.34      104.24    323.54 o 
 -31   5  17     8302.89     9078.12    749.75 o 
 -29   5  17      687.86      728.41    251.10 o 
 -27   5  17     1185.85      741.00    329.21 o 
 -25   5  17    15259.91    15993.47    929.49 o 
 -23   5  17    11147.73    10593.79    754.29 o 
 -21   5  17     8918.64     9118.84    481.25 o 
 -19   5  17    16659.27    16888.17    665.25 o 
 -17   5  17     4587.51     4935.37    334.57 o 
 -15   5  17    38076.84    37502.51   1011.89 o 
 -13   5  17     8190.71     8003.49    595.18 o 
 -11   5  17     3496.74     3225.46    317.85 o 
  -9   5  17    33241.59    30837.02    949.20 o 
  -7   5  17     3903.61     4008.58    442.51 o 
  -5   5  17    30574.35    29631.74   1539.17 o 
  -3   5  17    38906.93    39416.48   1381.81 o 
  -1   5  17      432.66      106.49    242.35 o 
   1   5  17     8218.86     6980.00    608.33 o 
   3   5  17     7036.58     6491.19    593.19 o 
   5   5  17       24.82     -215.25    215.25 o 
   7   5  17     5381.50     4760.49    545.38 o 
   9   5  17     1475.83     1506.94    325.83 o 
 -30   6  17       96.43       76.81    707.49 o 
 -28   6  17       33.08     -203.72    203.72 o 
 -26   6  17     1481.90     1150.81    519.23 o 
 -24   6  17      166.85      349.00    199.86 o 
 -22   6  17      167.21      500.53    272.76 o 
 -20   6  17     1516.70     1450.19    375.96 o 
 -18   6  17     5487.59     5532.21    558.60 o 
 -16   6  17      367.43      329.82    127.49 o 
 -14   6  17     2967.61     3150.11    313.79 o 
 -12   6  17     2073.43     1559.30    342.97 o 
 -10   6  17      316.12       72.96    138.89 o 
  -8   6  17       81.02      168.32    115.28 o 
  -6   6  17        3.06      229.75    142.52 o 
  -4   6  17       37.45      -17.75    146.47 o 
  -2   6  17      124.19      153.22    184.85 o 
   0   6  17     1379.27     1001.46    273.88 o 
   2   6  17      476.62      569.41    200.72 o 
   4   6  17      213.29     -338.95    338.95 o 
   6   6  17      918.01     1095.81    327.25 o 
 -25   7  17     2027.59     1650.73    366.18 o 
 -23   7  17       15.96      113.48    162.04 o 
 -21   7  17     3207.40     2783.02    432.76 o 
 -19   7  17     6377.56     6992.76    639.79 o 
 -17   7  17     1361.05     1605.58    345.10 o 
 -15   7  17     8697.48     9769.95    613.75 o 
 -13   7  17     5680.04     6179.68    594.00 o 
 -11   7  17      272.76      265.40    176.39 o 
  -9   7  17    22125.45    19141.52   1001.08 o 
  -7   7  17     9872.92     9913.22   1084.65 o 
  -5   7  17    13417.12    14189.52   1280.88 o 
  -3   7  17     9122.26     7795.96    966.77 o 
  -1   7  17     1537.73     2046.91    484.11 o 
   1   7  17     1432.66     1744.48    453.75 o 
 -38   0  18    12976.65    14952.44   1154.20 o 
 -36   0  18    11048.07    11928.85    707.38 o 
 -34   0  18    12298.58    12148.26    706.29 o 
 -32   0  18    27765.97    28005.71   1050.04 o 
 -30   0  18     2317.71     2202.87    333.20 o 
 -28   0  18    10563.79    11025.71    651.66 o 
 -26   0  18     6041.34     5362.77   1017.34 o 
 -24   0  18      215.04       -6.14    416.47 o 
 -22   0  18    37646.53    36933.03   1648.36 o 
 -20   0  18     7254.63     6967.27    735.79 o 
 -18   0  18    43465.82    43109.58   1779.84 o 
 -16   0  18    45052.30    42559.72   1780.78 o 
 -14   0  18        2.88       98.44    187.58 o 
 -12   0  18    33971.14    32362.52   1578.63 o 
 -10   0  18    48038.73    48622.41   1953.05 o 
  -8   0  18      499.81      284.44    175.38 o 
  -6   0  18    38607.64    38007.62   1776.04 o 
  -4   0  18    53721.30    58248.72   2233.91 o 
  -2   0  18   100335.46   103570.95   3020.76 o 
   0   0  18      182.19      291.19    219.81 o 
   2   0  18     1858.98     1367.96    395.43 o 
   4   0  18      206.92       75.74    181.08 o 
   6   0  18     1305.25     1858.47    456.18 o 
   8   0  18       75.09      311.55    253.63 o 
  10   0  18     4628.51     4766.02    752.01 o 
  12   0  18     8467.06     8520.68   1022.92 o 
  14   0  18      573.72      685.64    344.14 o 
 -37   1  18      593.40      475.37    131.00 o 
 -35   1  18     5829.03     5915.88    368.76 o 
 -33   1  18     3130.21     2937.93    250.25 o 
 -31   1  18     2832.66     2563.68    234.96 o 
 -29   1  18       55.13       -3.74    108.52 o 
 -27   1  18      688.50      631.91    157.03 o 
 -25   1  18    25176.30    25605.87    803.21 o 
 -23   1  18     2461.24     2602.69    273.59 o 
 -21   1  18     1432.58     1101.28    186.27 o 
 -19   1  18     8517.31     8509.94    467.74 o 
 -17   1  18     4928.90     4565.71    644.63 o 
 -15   1  18     7040.30     6355.09    506.97 o 
 -13   1  18    27272.98    28857.55   1090.33 o 
 -11   1  18     2579.95     2418.03    328.28 o 
  -9   1  18    15528.11    15566.87    796.21 o 
  -7   1  18     5629.57     5198.03    475.27 o 
  -5   1  18      993.50      794.65    211.86 o 
  -3   1  18     7497.04     6856.45    565.17 o 
  -1   1  18     1748.18     1361.69    262.28 o 
   1   1  18      281.83      201.29    187.15 o 
   3   1  18       60.78      278.94    244.46 o 
   5   1  18      749.89      569.83    201.58 o 
   7   1  18       54.50     -117.92    146.82 o 
   9   1  18       37.62      -64.69    267.28 o 
  11   1  18        5.32      -77.21    145.32 o 
  13   1  18     1221.63     1179.22    276.59 o 
 -38   2  18     1671.87     1248.85    282.92 o 
 -36   2  18     1618.84     1736.00    327.20 o 
 -34   2  18      292.23      257.29    163.37 o 
 -32   2  18     1350.31     1411.25    283.22 o 
 -30   2  18       20.87      144.57    110.83 o 
 -28   2  18      634.96      715.70    137.79 o 
 -26   2  18      192.54       52.26    118.60 o 
 -24   2  18     1001.04      924.33    189.61 o 
 -22   2  18    14411.06    14070.24    602.18 o 
 -20   2  18     3850.15     3564.63    418.23 o 
 -18   2  18    15593.76    15233.39    629.54 o 
 -16   2  18    13067.43    12270.95    567.10 o 
 -14   2  18     3222.11     3463.68    387.88 o 
 -12   2  18     4891.16     4723.93    452.40 o 
 -10   2  18     6476.16     6375.92    520.72 o 
  -8   2  18     1645.10     1169.42    259.82 o 
  -6   2  18    10310.05    11904.92    722.61 o 
  -4   2  18     2691.24     3156.81    388.79 o 
  -2   2  18     1607.78     1318.72    267.03 o 
   0   2  18      758.44      607.22    430.90 o 
   2   2  18      287.46      279.11    167.51 o 
   4   2  18      190.39      194.85    193.11 o 
   6   2  18     1426.82     1478.28    432.10 o 
   8   2  18     1013.20      991.61    264.06 o 
  10   2  18     3598.83     4198.01    498.01 o 
  12   2  18       81.15      350.90    697.75 o 
 -35   3  18     6864.82     7470.77    960.95 o 
 -33   3  18     5533.31     5452.15    549.86 o 
 -31   3  18     1480.73     1546.42    441.27 o 
 -29   3  18    16212.08    17821.18    954.16 o 
 -27   3  18      337.05      555.46    167.25 o 
 -25   3  18    35677.09    36193.34    963.88 o 
 -23   3  18     5396.53     5973.12    465.26 o 
 -21   3  18    10620.29    11062.53    537.07 o 
 -19   3  18    20341.34    20851.64    739.55 o 
 -17   3  18    13155.11    12717.82   1057.82 o 
 -15   3  18    24495.82    25183.31   1140.62 o 
 -13   3  18    58727.54    57112.43   1519.77 o 
 -11   3  18      127.63      218.16    158.79 o 
  -9   3  18    49862.95    52163.17   1484.26 o 
  -7   3  18    10854.60    10778.03    766.94 o 
  -5   3  18     1150.71      691.59    213.99 o 
  -3   3  18     7864.30     8492.39    635.10 o 
  -1   3  18     7650.31     8214.05    641.00 o 
   1   3  18     1731.67     1482.52    311.40 o 
   3   3  18     5053.37     4578.79    723.63 o 
   5   3  18     1174.70     1149.60    272.19 o 
   7   3  18     2108.91     2102.28    353.47 o 
   9   3  18      878.98      552.89    226.03 o 
  11   3  18       22.44     -121.06    295.14 o 
 -34   4  18     2304.95     1993.22    373.82 o 
 -32   4  18     6789.59     7914.44    683.98 o 
 -30   4  18      393.96      492.18    189.13 o 
 -28   4  18     5270.08     5047.03    760.73 o 
 -26   4  18     2266.03     1980.80    351.25 o 
 -24   4  18     1441.62     1269.73    274.99 o 
 -22   4  18     7462.96     7552.39    712.59 o 
 -20   4  18      177.75      287.53    119.35 o 
 -18   4  18     7208.39     7069.75    498.79 o 
 -16   4  18     6824.77     7572.55    462.89 o 
 -14   4  18     3048.51     2836.93    296.68 o 
 -12   4  18    26195.37    25194.28    849.73 o 
 -10   4  18    14106.75    13965.43    790.76 o 
  -8   4  18       78.37      233.07    224.91 o 
  -6   4  18    18912.98    17391.06    902.79 o 
  -4   4  18     3527.87     3775.01    752.90 o 
  -2   4  18     4778.26     4401.71    488.42 o 
   0   4  18     6595.60     6324.36    999.52 o 
   2   4  18      253.22       76.33    124.72 o 
   4   4  18      201.38      243.48    155.49 o 
   6   4  18     1306.30     1375.11    297.79 o 
   8   4  18     1158.78     1002.78    290.85 o 
  10   4  18       50.11     -171.16    415.23 o 
 -31   5  18        2.38     -144.60    493.76 o 
 -29   5  18     1582.18     1695.53    338.97 o 
 -27   5  18     2202.63     2590.42    415.54 o 
 -25   5  18     6109.81     7062.66    635.51 o 
 -23   5  18      912.35      741.28    241.17 o 
 -21   5  18     1469.42     1954.05    246.24 o 
 -19   5  18     7509.88     7723.62    419.56 o 
 -17   5  18      139.83      -22.40    104.79 o 
 -15   5  18     3060.61     2664.16    294.42 o 
 -13   5  18     5934.79     5928.47    457.44 o 
 -11   5  18     3495.19     3573.27    387.88 o 
  -9   5  18     3874.80     4496.68    473.43 o 
  -7   5  18       23.65     -166.57    166.57 o 
  -5   5  18      356.37      319.46    169.25 o 
  -3   5  18      239.37      411.67    174.81 o 
  -1   5  18     2624.10     2950.99    548.18 o 
   1   5  18        1.25     -172.20    172.20 o 
   3   5  18     3277.94     3222.00    443.10 o 
   5   5  18       11.19     -320.98    324.57 o 
   7   5  18      976.65      738.48    398.43 o 
 -28   6  18     1570.13     2127.09    384.22 o 
 -26   6  18    10397.37    11426.14    845.59 o 
 -24   6  18       11.34      105.79    161.36 o 
 -22   6  18    29116.54    31937.06   3752.48 o 
 -20   6  18     6355.17     7555.49    740.68 o 
 -18   6  18    28032.78    30659.23   1501.23 o 
 -16   6  18    25773.32    25509.35    879.75 o 
 -14   6  18      923.40      506.16    168.56 o 
 -12   6  18    20127.69    18942.98    776.49 o 
 -10   6  18    15834.95    15524.07    710.63 o 
  -8   6  18      300.12      421.85    199.10 o 
  -6   6  18    11167.25     9721.92    715.60 o 
  -4   6  18     9167.17     9091.01    709.88 o 
  -2   6  18     5691.52     5839.85    568.96 o 
   0   6  18     4328.61     4373.69    660.93 o 
   2   6  18     2358.48     2091.38    357.15 o 
   4   6  18     1680.96     1241.76    408.49 o 
 -21   7  18      927.96     1006.26    313.30 o 
 -19   7  18    10441.00    10690.33    807.09 o 
 -17   7  18      393.38      474.07    216.65 o 
 -15   7  18     7923.99     7870.56    683.55 o 
 -13   7  18    12713.49    13452.31    877.53 o 
 -11   7  18       65.98     -371.66    419.26 o 
  -9   7  18     7745.48     7627.42    662.17 o 
  -7   7  18     3881.62     3339.16    658.18 o 
  -5   7  18        6.10     -236.62    265.74 o 
  -3   7  18     4336.25     4282.80    740.75 o 
 -37   1  19     3852.61     3928.51    445.22 o 
 -35   1  19    13673.60    12817.69    622.48 o 
 -33   1  19     6620.94     6749.64    443.60 o 
 -31   1  19     2482.47     2710.07    290.60 o 
 -29   1  19     3852.99     3973.13    335.71 o 
 -27   1  19       46.03      116.68    110.06 o 
 -25   1  19    12010.68    11115.07    551.49 o 
 -23   1  19    57801.02    59242.82   1667.21 o 
 -21   1  19      484.03      274.34    151.48 o 
 -19   1  19    56513.02    55239.69   1504.92 o 
 -17   1  19    13638.38    13892.52    753.27 o 
 -15   1  19    14813.29    13399.68    746.98 o 
 -13   1  19    15276.05    14706.39    781.78 o 
 -11   1  19     3145.82     3619.29    404.69 o 
  -9   1  19      671.11     2315.47   1736.87 o 
  -7   1  19     2892.40     2461.59    354.45 o 
  -5   1  19      315.84      450.76    176.30 o 
  -3   1  19     5552.46     5311.36    511.88 o 
  -1   1  19     3602.55     3676.33    436.03 o 
   1   1  19      105.98       -4.85    207.17 o 
   3   1  19      470.87      714.51    228.30 o 
   5   1  19      494.53      633.32    524.37 o 
   7   1  19      832.32     1172.02    293.67 o 
   9   1  19    12441.04    14512.28    933.61 o 
  11   1  19     1166.89     1407.00    438.64 o 
 -36   2  19     1891.80     2494.56    381.85 o 
 -34   2  19        3.69       68.62    138.27 o 
 -32   2  19     9099.53     8324.18    538.15 o 
 -30   2  19    19179.88    19061.53    723.41 o 
 -28   2  19     4418.36     4482.00    425.37 o 
 -26   2  19    27489.53    28392.51   1340.27 o 
 -24   2  19      488.39      261.73    139.60 o 
 -22   2  19    44080.96    42731.48   1074.48 o 
 -20   2  19    25551.42    25051.10    823.30 o 
 -18   2  19     6576.62     6193.52    421.22 o 
 -16   2  19    38863.25    39559.67   1274.42 o 
 -14   2  19    23653.90    23169.46    989.82 o 
 -12   2  19    24553.77    25049.16   1033.74 o 
 -10   2  19    23463.47    24613.70   1035.43 o 
  -8   2  19       27.20        8.99    126.54 o 
  -6   2  19       71.74     -101.45    383.12 o 
  -4   2  19    11547.05    12003.96    758.72 o 
  -2   2  19     1969.71     2120.82    338.46 o 
   0   2  19       44.92       60.96    119.32 o 
   2   2  19     9603.48    10496.85    747.67 o 
   4   2  19      820.72     1008.01    418.41 o 
   6   2  19    12581.20    14215.34    902.50 o 
   8   2  19     1472.85     1431.25    396.00 o 
  10   2  19     4152.26     4473.32    542.54 o 
 -35   3  19       39.38      326.62    200.36 o 
 -33   3  19       39.25       68.41    278.72 o 
 -31   3  19     1676.23     1658.35    333.42 o 
 -29   3  19     2210.34     1538.01    310.82 o 
 -27   3  19     1614.85     1713.99    204.06 o 
 -25   3  19     4571.68     4568.84    360.93 o 
 -23   3  19      672.59      457.52    145.95 o 
 -21   3  19       23.85      101.65    102.12 o 
 -19   3  19     4097.14     4064.36    345.01 o 
 -17   3  19      385.92      412.92    147.34 o 
 -15   3  19        5.25        5.34    265.17 o 
 -13   3  19      738.57      365.69    161.72 o 
 -11   3  19     1535.16     1679.94    295.83 o 
  -9   3  19        1.12     -102.19    148.15 o 
  -7   3  19      936.00      903.58    266.83 o 
  -5   3  19        9.29     -105.80    145.30 o 
  -3   3  19       25.32     -150.68    150.68 o 
  -1   3  19     1057.49     1275.76    290.79 o 
   1   3  19      801.50      736.21    228.72 o 
   3   3  19        1.88       99.68    137.65 o 
   5   3  19      118.98      129.59    210.56 o 
   7   3  19       66.23       81.40    185.10 o 
   9   3  19     2625.33     2604.62    423.42 o 
 -34   4  19       25.84       28.43    589.54 o 
 -32   4  19     7004.81     7491.21    675.68 o 
 -30   4  19     6139.21     6396.17    767.70 o 
 -28   4  19    10907.89    11654.47    812.07 o 
 -26   4  19    20281.86    21019.98   1330.38 o 
 -24   4  19     1263.19     1490.20    229.08 o 
 -22   4  19    14119.88    13535.17    615.46 o 
 -20   4  19     4500.22     4382.42    362.66 o 
 -18   4  19      245.21      134.38    200.82 o 
 -16   4  19    27923.19    28319.74    911.02 o 
 -14   4  19    15721.63    15474.88    799.07 o 
 -12   4  19     3420.54     3190.53    407.56 o 
 -10   4  19    25392.65    24968.26   1809.06 o 
  -8   4  19     1533.44     1548.55    426.39 o 
  -6   4  19     1274.91      756.42    403.15 o 
  -4   4  19      704.52      829.73    232.10 o 
  -2   4  19      863.48     1222.98    517.62 o 
   0   4  19     3973.75     3519.44    448.38 o 
   2   4  19     1364.21     1060.79    279.84 o 
   4   4  19      543.06      618.79    432.40 o 
   6   4  19     3427.17     3256.52    457.66 o 
   8   4  19     1142.89      471.02    284.23 o 
 -31   5  19     1670.58     2644.53    420.06 o 
 -29   5  19    14506.02    17256.41   1161.36 o 
 -27   5  19       18.83       91.17    148.75 o 
 -25   5  19    11961.74    11884.17    835.13 o 
 -23   5  19    38660.11    41154.26   1514.24 o 
 -21   5  19      787.93      914.29    268.46 o 
 -19   5  19    21111.31    21118.95    792.45 o 
 -17   5  19     5549.82     5727.31    547.54 o 
 -15   5  19     8738.70     8502.78    524.65 o 
 -13   5  19    19363.40    19620.25    790.45 o 
 -11   5  19     5903.81     5503.03    665.79 o 
  -9   5  19      472.37      704.98    216.76 o 
  -7   5  19     4324.61     5017.40    523.85 o 
  -5   5  19      169.68      515.80    286.63 o 
  -3   5  19     8003.64     8795.85    699.29 o 
  -1   5  19     1825.87     1888.19    334.53 o 
   1   5  19      605.69      471.96    200.27 o 
   3   5  19     1752.07     2106.03    375.31 o 
   5   5  19     1359.91     2065.20    399.78 o 
 -26   6  19     1207.77     1589.22    357.89 o 
 -24   6  19      852.43      495.24    228.10 o 
 -22   6  19      662.92      897.09    307.63 o 
 -20   6  19     1503.75     1314.51    423.21 o 
 -18   6  19     4066.16     4315.33    511.82 o 
 -16   6  19     3069.10     3096.86    334.17 o 
 -14   6  19      104.99     -172.45    172.45 o 
 -12   6  19     1769.96     1576.54    252.94 o 
 -10   6  19     2281.99     2406.37    374.20 o 
  -8   6  19     3733.38     3320.27    702.70 o 
  -6   6  19       14.43     -148.92    148.92 o 
  -4   6  19       79.59      113.29    147.74 o 
  -2   6  19      264.43      286.47    613.02 o 
   0   6  19      234.69       -5.45    209.61 o 
 -19   7  19    11428.28     9681.67   1135.25 o 
 -17   7  19     4639.84     5317.37    593.51 o 
 -15   7  19      830.99      579.85    363.82 o 
 -13   7  19     5880.08     4870.61    549.10 o 
 -11   7  19     3683.07     4705.70    647.77 o 
  -9   7  19      581.49      942.22    451.15 o 
  -7   7  19     9322.57     9809.06   1117.20 o 
 -36   0  20    36072.90    36340.44   1833.22 o 
 -34   0  20      343.43      723.82    290.03 o 
 -32   0  20    26618.73    25818.62   1167.21 o 
 -30   0  20     9314.73     8945.33    624.63 o 
 -28   0  20    14059.53    12810.49   1050.85 o 
 -26   0  20    46113.67    42477.19   1897.83 o 
 -24   0  20    17707.02    19048.98   1281.41 o 
 -22   0  20     7837.75     6307.06    749.99 o 
 -20   0  20    38125.56    35851.06   1743.12 o 
 -18   0  20     3146.87     3863.18    603.00 o 
 -16   0  20     1871.75     1920.28    435.42 o 
 -14   0  20    14968.62    15807.32   1178.45 o 
 -12   0  20     3669.86     3221.97    561.11 o 
 -10   0  20     4837.13     4242.75    633.79 o 
  -8   0  20     9856.50     9366.14    943.66 o 
  -6   0  20     3102.30     2892.79    558.37 o 
  -4   0  20     5929.33     5725.78    755.99 o 
  -2   0  20     7669.50     7767.55    898.19 o 
   0   0  20     5000.57     5140.37    752.34 o 
   2   0  20     2031.18     2186.40    508.29 o 
   4   0  20      572.44      658.93    349.34 o 
   6   0  20     1210.22     1242.99    440.99 o 
   8   0  20    19483.92    20893.58   1604.46 o 
  10   0  20     1304.44     1310.76    455.46 o 
 -37   1  20      723.68      681.65    229.59 o 
 -35   1  20     2267.78     2357.16    361.45 o 
 -33   1  20    13372.28    13249.12    629.92 o 
 -31   1  20      329.71      345.04    147.09 o 
 -29   1  20     9799.87    10024.89    543.94 o 
 -27   1  20       12.19      107.52    118.50 o 
 -25   1  20    10146.80    10231.35    545.55 o 
 -23   1  20    10846.80     9883.79    654.70 o 
 -21   1  20      380.84      128.55    224.63 o 
 -19   1  20     2824.65     2447.01    348.21 o 
 -17   1  20     3137.03     3049.41    382.80 o 
 -15   1  20     4881.66     4964.07    478.51 o 
 -13   1  20     6296.79     6786.04   1066.83 o 
 -11   1  20     7435.72     8074.55    607.21 o 
  -9   1  20      120.94      117.83    137.23 o 
  -7   1  20     2508.74     2459.83    379.21 o 
  -5   1  20     2408.55     2261.01    490.68 o 
  -3   1  20        5.12       81.62    138.10 o 
  -1   1  20      167.76      449.42    209.91 o 
   1   1  20      941.41      634.27    232.44 o 
   3   1  20     4219.44     3647.17    476.67 o 
   5   1  20     1835.84     1274.36    314.72 o 
   7   1  20       18.40     -181.89    181.89 o 
   9   1  20     3163.46     2837.02    450.75 o 
 -36   2  20     3185.66     2611.72    395.32 o 
 -34   2  20      101.97      -68.14    148.66 o 
 -32   2  20     2924.52     2459.04    381.17 o 
 -30   2  20     1872.88     1796.63    250.18 o 
 -28   2  20        2.15      266.61    129.74 o 
 -26   2  20     9041.54     8717.41    505.81 o 
 -24   2  20     2151.01     2284.03    302.46 o 
 -22   2  20     1292.86     1325.51    297.14 o 
 -20   2  20     8194.09     8792.83    513.20 o 
 -18   2  20      296.00      315.37    177.03 o 
 -16   2  20     6549.29     6473.14    546.76 o 
 -14   2  20     7421.18     7838.46    602.49 o 
 -12   2  20      512.07      506.58    250.12 o 
 -10   2  20       39.87     -119.72    153.63 o 
  -8   2  20     1516.10     1535.36    291.35 o 
  -6   2  20      387.56      330.76    215.35 o 
  -4   2  20      460.52      480.01    191.59 o 
  -2   2  20     2372.06     2307.97    365.93 o 
   0   2  20      344.88      337.13    173.14 o 
   2   2  20      656.91     1010.91    263.72 o 
   4   2  20     1151.61      872.00    263.88 o 
   6   2  20     1879.70     2000.05    368.19 o 
   8   2  20     1722.43     2363.67    410.47 o 
 -33   3  20    17109.52    17026.98    813.12 o 
 -31   3  20     3097.91     2956.62    406.57 o 
 -29   3  20    54992.99    56954.94   1728.89 o 
 -27   3  20     5368.33     4859.94    381.61 o 
 -25   3  20    10239.65    10706.92    936.54 o 
 -23   3  20    34220.32    36480.85   1032.45 o 
 -21   3  20     1613.59     1614.75    230.78 o 
 -19   3  20     6020.19     5656.75    421.19 o 
 -17   3  20    18717.02    17959.18    904.17 o 
 -15   3  20     5197.81     5004.44    486.68 o 
 -13   3  20    15518.85    15578.46    878.44 o 
 -11   3  20     8410.80     9218.57    671.12 o 
  -9   3  20      412.88      407.11    174.24 o 
  -7   3  20     3344.17     3494.71    429.33 o 
  -5   3  20      792.11      365.85    181.92 o 
  -3   3  20      112.73      -62.94    163.44 o 
  -1   3  20     3833.05     3776.10    594.24 o 
   1   3  20      522.46      907.05    476.26 o 
   3   3  20    11430.10    11507.87    825.12 o 
   5   3  20    12762.55    14826.86   1051.55 o 
   7   3  20      188.02      321.28    198.38 o 
 -32   4  20     7362.09     7302.25    677.88 o 
 -30   4  20     3660.35     3795.36    497.12 o 
 -28   4  20     7549.57     7804.89    557.72 o 
 -26   4  20     9414.17    10318.37    757.57 o 
 -24   4  20     3426.45     3569.84    333.51 o 
 -22   4  20     1022.78      869.16    188.07 o 
 -20   4  20    12244.70    12117.25    610.85 o 
 -18   4  20     1139.86      979.56    202.66 o 
 -16   4  20     2334.82     2195.31    273.22 o 
 -14   4  20     4958.48     4515.71    624.69 o 
 -12   4  20     2641.42     2997.52    395.85 o 
 -10   4  20      714.83      493.31    211.87 o 
  -8   4  20     7255.36     7236.84    747.10 o 
  -6   4  20      823.89      360.23    205.98 o 
  -4   4  20     6544.85     6890.76    691.64 o 
  -2   4  20      666.89      233.16    387.63 o 
   0   4  20     1340.42     1858.65    348.32 o 
   2   4  20     1094.84     1177.37    293.93 o 
   4   4  20      135.13      270.35    188.08 o 
 -29   5  20     5469.75     5797.79    626.73 o 
 -27   5  20     3250.78     2911.15    466.00 o 
 -25   5  20      656.35      609.43    181.70 o 
 -23   5  20     5444.79     6505.19    616.47 o 
 -21   5  20     1253.03     1408.98    483.98 o 
 -19   5  20      350.29      508.77    137.96 o 
 -17   5  20     5195.38     4677.88    400.97 o 
 -15   5  20       76.91      -82.10    161.74 o 
 -13   5  20      796.13      603.63    254.02 o 
 -11   5  20      135.43      190.64    225.12 o 
  -9   5  20     1894.28     1470.95    304.16 o 
  -7   5  20      598.06      662.03    228.59 o 
  -5   5  20      368.06     -136.71    316.19 o 
  -3   5  20      875.33      579.48    232.88 o 
  -1   5  20      635.36      211.50    514.10 o 
   1   5  20     3444.01     3774.31    498.80 o 
 -24   6  20    14939.58    15698.92   1138.93 o 
 -22   6  20     2745.85     2412.30    438.15 o 
 -20   6  20    24997.60    27406.50   1278.08 o 
 -18   6  20      251.12      269.13    191.22 o 
 -16   6  20    27615.92    26648.47    954.24 o 
 -14   6  20     4956.83     4895.65    421.33 o 
 -12   6  20     2322.90     1773.56    331.03 o 
 -10   6  20      292.08      320.50    168.54 o 
  -8   6  20     3365.31     3055.70    437.99 o 
  -6   6  20       12.42     -324.14    324.14 o 
  -4   6  20     2263.59     1709.90    391.54 o 
 -35   1  21     4868.54     3854.46    460.10 o 
 -33   1  21    18509.29    20163.70    872.16 o 
 -31   1  21     2029.48     1784.69    257.64 o 
 -29   1  21    11106.33    10695.78    573.89 o 
 -27   1  21    16107.51    15043.01    676.56 o 
 -25   1  21     3649.19     3690.37    523.95 o 
 -23   1  21    16321.09    15721.34   1090.91 o 
 -21   1  21    28504.84    29064.67   1140.71 o 
 -19   1  21     1738.67     1377.55    280.44 o 
 -17   1  21     5690.38     6365.07    797.67 o 
 -15   1  21     1034.29     1127.36    283.20 o 
 -13   1  21      629.76      582.86    206.36 o 
 -11   1  21       66.96      -58.38    138.04 o 
  -9   1  21     2909.47     2992.83    408.04 o 
  -7   1  21     2695.44     2754.78    394.51 o 
  -5   1  21    11205.37    10594.85    752.33 o 
  -3   1  21      173.97      350.35    196.48 o 
  -1   1  21     4857.71     5877.99    580.11 o 
   1   1  21     7528.75     8425.73    709.78 o 
   3   1  21      298.11      222.95    192.04 o 
   5   1  21    18784.87    19986.82   1117.37 o 
   7   1  21    15936.82    17448.34   1066.10 o 
 -34   2  21     1836.69     1738.23    386.51 o 
 -32   2  21     1141.26     1167.23    298.65 o 
 -30   2  21    25173.09    25789.53    886.50 o 
 -28   2  21     4372.59     4880.53    395.13 o 
 -26   2  21    20048.30    20358.32    791.03 o 
 -24   2  21    13454.25    13290.46    644.53 o 
 -22   2  21      475.38      134.38    409.51 o 
 -20   2  21    13590.55    13522.13   1389.11 o 
 -18   2  21    14297.73    13769.19    807.49 o 
 -16   2  21      139.62      110.86    135.55 o 
 -14   2  21     4497.35     4909.45   1053.39 o 
 -12   2  21     1801.51     1611.76    297.58 o 
 -10   2  21      200.88      184.55    151.06 o 
  -8   2  21     1251.37     1481.40    297.13 o 
  -6   2  21      877.66      373.32    198.53 o 
  -4   2  21     4768.05     4002.49    484.80 o 
  -2   2  21    12930.19    14262.69    898.06 o 
   0   2  21       40.22       82.73    472.54 o 
   2   2  21    20910.64    22454.04   1161.56 o 
   4   2  21     9657.30     9532.03   1512.22 o 
   6   2  21     1166.06      594.71    417.48 o 
 -33   3  21        7.96      -72.46    162.55 o 
 -31   3  21      795.31      788.68    352.90 o 
 -29   3  21      200.62      246.36    201.62 o 
 -27   3  21       47.63        8.79     97.28 o 
 -25   3  21     2276.74     2638.84    298.25 o 
 -23   3  21     1728.79     1356.17    223.94 o 
 -21   3  21     2255.72     2371.61    283.96 o 
 -19   3  21      322.32      150.88    146.24 o 
 -17   3  21      619.62      689.74    209.27 o 
 -15   3  21       30.77      303.12    157.75 o 
 -13   3  21     1401.17     1011.51    251.39 o 
 -11   3  21        9.12      -60.76    129.50 o 
  -9   3  21      787.18      666.34    220.95 o 
  -7   3  21        0.76      -92.22    180.68 o 
  -5   3  21       14.01     -160.50    160.50 o 
  -3   3  21     1826.65     1948.41    355.13 o 
  -1   3  21        0.60      582.26    216.55 o 
   1   3  21     1692.90     1640.72    347.58 o 
   3   3  21      148.12      118.78    236.07 o 
   5   3  21     1121.23     1472.94    338.29 o 
 -30   4  21    20363.22    21549.79   1137.41 o 
 -28   4  21     1467.00     1649.41    351.29 o 
 -26   4  21    21543.12    22907.44   1143.94 o 
 -24   4  21     3146.28     3531.12    466.02 o 
 -22   4  21      527.72      638.38    175.60 o 
 -20   4  21      782.03      474.33    156.34 o 
 -18   4  21     3831.42     4004.50    369.75 o 
 -16   4  21      667.18      855.00    225.93 o 
 -14   4  21     7201.52     6701.22    587.41 o 
 -12   4  21     4052.34     3422.49    438.19 o 
 -10   4  21      563.42      528.49    194.39 o 
  -8   4  21     3378.28     2854.11    409.19 o 
  -6   4  21       66.18     -178.35    178.35 o 
  -4   4  21       24.51      -76.90    222.98 o 
  -2   4  21     3490.38     3226.44    682.70 o 
   0   4  21       23.27      114.10    162.89 o 
   2   4  21    10497.23     9985.18    805.37 o 
 -27   5  21    15888.81    16016.50   1000.77 o 
 -25   5  21     2096.40     2521.82    396.08 o 
 -23   5  21    11871.80    13831.88    915.15 o 
 -21   5  21    17288.99    17516.09   1222.43 o 
 -19   5  21       49.40        5.70    108.10 o 
 -17   5  21     7468.82     7449.16    532.79 o 
 -15   5  21      511.67      952.59    234.96 o 
 -13   5  21       55.48      -45.22    162.17 o 
 -11   5  21     1393.01     1356.88    295.51 o 
  -9   5  21     2192.15     2668.56    397.09 o 
  -7   5  21     4477.17     4183.76    504.80 o 
  -5   5  21     8229.85     8115.07    704.69 o 
  -3   5  21      147.58       67.89    159.52 o 
  -1   5  21     7334.83     7284.20    965.39 o 
 -20   6  21     2946.76     3508.64    486.76 o 
 -18   6  21     2027.11     2186.83    394.63 o 
 -16   6  21     1901.19     2390.48    405.75 o 
 -14   6  21       88.17      151.88    148.14 o 
 -12   6  21      167.67     -182.18    266.60 o 
 -10   6  21        8.29     -205.15    205.15 o 
  -8   6  21       15.52       29.14    220.76 o 
 -34   0  22    35951.15    38727.81   1930.00 o 
 -32   0  22     5623.78     7297.41    849.58 o 
 -30   0  22    24853.47    25049.73   1546.30 o 
 -28   0  22     1607.21     1667.75    425.48 o 
 -26   0  22      568.10      916.24    347.63 o 
 -24   0  22     9723.49     8678.38    929.57 o 
 -22   0  22     7890.04     8047.95    895.45 o 
 -20   0  22       67.47      151.52    224.05 o 
 -18   0  22    12383.81    11482.59   1065.58 o 
 -16   0  22        5.86     -195.97    217.85 o 
 -14   0  22     2843.40     3049.36    594.20 o 
 -12   0  22     3140.09     2970.38    564.47 o 
 -10   0  22     6431.75     6049.38    814.33 o 
  -8   0  22    20782.45    22088.11   1538.43 o 
  -6   0  22     4557.93     4612.32    739.45 o 
  -4   0  22    11971.83    13351.66   1239.11 o 
  -2   0  22    38532.61    40967.49   2176.52 o 
   0   0  22      496.13     1057.64    405.26 o 
   2   0  22     5156.42     5515.89    844.87 o 
   4   0  22    13924.71    13807.80   1337.28 o 
 -33   1  22     4344.25     3961.04    626.90 o 
 -31   1  22    10378.80    10532.06    590.32 o 
 -29   1  22     1034.80     1101.60    262.79 o 
 -27   1  22     1645.10     1656.24    387.29 o 
 -25   1  22      139.65      236.35    159.14 o 
 -23   1  22     2947.19     3236.06    803.68 o 
 -21   1  22      120.72      316.12    167.26 o 
 -19   1  22     2871.09     2590.67    679.55 o 
 -17   1  22      260.96      375.09    177.00 o 
 -15   1  22     2794.97     3125.69    549.95 o 
 -13   1  22     3023.09     2954.27    408.51 o 
 -11   1  22     2686.77     2236.24    361.65 o 
  -9   1  22     3360.53     3617.21    448.67 o 
  -7   1  22     1691.04     1120.36    282.86 o 
  -5   1  22     8546.32     8713.06    764.56 o 
  -3   1  22     6549.59     6215.63    611.78 o 
  -1   1  22       70.89       13.84    197.66 o 
   1   1  22     3818.54     3628.65    766.93 o 
   3   1  22      132.93        3.43    195.12 o 
 -32   2  22     1705.85     1628.50    320.69 o 
 -30   2  22     2376.45     2131.60    368.41 o 
 -28   2  22      414.01      152.34    232.47 o 
 -26   2  22      278.28      232.30    205.47 o 
 -24   2  22     2468.96     2116.98    339.21 o 
 -22   2  22     4177.79     3430.45    584.58 o 
 -20   2  22      762.20      565.48    227.55 o 
 -18   2  22      712.37      852.63    227.93 o 
 -16   2  22     1750.30     1793.97    322.53 o 
 -14   2  22      514.62      682.04    203.67 o 
 -12   2  22     1302.94      441.83    252.95 o 
 -10   2  22     1612.89     1632.44    311.90 o 
  -8   2  22       13.16     -166.40    166.40 o 
  -6   2  22     9128.72     8821.34    842.32 o 
  -4   2  22     6477.40     5958.51    593.10 o 
  -2   2  22      267.42      282.68    496.81 o 
   0   2  22     1929.24     1873.70    377.46 o 
   2   2  22     2062.84     2137.99    407.54 o 
 -31   3  22     9949.77     8899.16    735.02 o 
 -29   3  22      926.76      722.82    292.41 o 
 -27   3  22    35779.25    38288.23   1458.67 o 
 -25   3  22     1341.69     1036.64    213.81 o 
 -23   3  22      410.44      580.79    256.87 o 
 -21   3  22     1682.93     1651.75    292.36 o 
 -19   3  22     3793.52     3180.23    411.56 o 
 -17   3  22      571.46      602.89    211.23 o 
 -15   3  22     9114.97     7885.44    650.21 o 
 -13   3  22     1652.63     1582.47    320.60 o 
 -11   3  22     6177.90     5893.07    578.85 o 
  -9   3  22     7065.43     7800.79    664.52 o 
  -7   3  22     1368.58     1322.12    298.74 o 
  -5   3  22    10229.44    10681.09    791.77 o 
  -3   3  22    10742.80    11388.94   1368.58 o 
  -1   3  22     1611.75     1259.41    340.74 o 
   1   3  22    26699.75    26842.09   1717.03 o 
 -28   4  22     2862.17     2355.15    397.19 o 
 -26   4  22     2837.75     3169.17    456.64 o 
 -24   4  22     2342.08     2231.60    576.08 o 
 -22   4  22      852.64      920.51    188.43 o 
 -20   4  22       25.77       32.84    128.52 o 
 -18   4  22     2079.05     1987.63    335.99 o 
 -16   4  22     1206.22     1213.09    295.72 o 
 -14   4  22      259.47      -77.32    124.68 o 
 -12   4  22     4523.86     3981.97    489.06 o 
 -10   4  22      231.84       48.71    306.60 o 
  -8   4  22     3109.87     2519.53    508.62 o 
  -6   4  22     1608.43     1891.44    351.84 o 
  -4   4  22     3320.56     3720.25    486.24 o 
  -2   4  22     7851.19     7734.35    715.23 o 
 -23   5  22     1002.12      820.55    286.08 o 
 -21   5  22      617.45      651.21    243.89 o 
 -19   5  22      246.38      299.41    144.15 o 
 -17   5  22       78.61     -116.34    212.88 o 
 -15   5  22      527.14      338.68    305.25 o 
 -13   5  22       14.62     -157.74    164.63 o 
 -11   5  22      426.15      179.62    160.13 o 
  -9   5  22       58.27       96.95    139.70 o 
  -7   5  22        3.98      104.52    148.94 o 
 -31   1  23      446.86      323.53    199.28 o 
 -29   1  23      266.18      -77.68    182.58 o 
 -27   1  23      541.16      218.01    173.83 o 
 -25   1  23    10936.97    10486.83    762.45 o 
 -23   1  23     5603.12     5590.42    545.59 o 
 -21   1  23     1767.03     1879.42    336.85 o 
 -19   1  23     7104.95     5861.45    552.13 o 
 -17   1  23     2247.68     1824.77    491.62 o 
 -15   1  23     1148.29     1301.71    292.17 o 
 -13   1  23     2822.80     2801.50    413.88 o 
 -11   1  23      211.45      236.25    159.20 o 
  -9   1  23     7241.69     8562.58    716.49 o 
  -7   1  23     1126.15     2049.81    384.41 o 
  -5   1  23    15171.39    15492.46    964.92 o 
  -3   1  23    28789.40    28324.87   1317.80 o 
  -1   1  23     1337.29     1382.23    357.90 o 
   1   1  23     9678.96     9042.56   1272.86 o 
 -30   2  23       69.17       77.42    188.39 o 
 -28   2  23    14025.38    13611.88    683.81 o 
 -26   2  23     4401.16     4741.96    936.50 o 
 -24   2  23     1928.30     2258.52    763.57 o 
 -22   2  23     2505.60     2467.83    641.09 o 
 -20   2  23      609.39      331.78    173.06 o 
 -18   2  23     6103.33     5488.82    549.87 o 
 -16   2  23     4772.51     5047.27    529.94 o 
 -14   2  23     1731.78     1694.41    354.79 o 
 -12   2  23    11580.50    11583.28    811.92 o 
 -10   2  23      367.25      443.96    216.30 o 
  -8   2  23     3371.24     3640.47    472.58 o 
  -6   2  23    18854.01    18865.65   1063.33 o 
  -4   2  23     1992.07     2484.75    847.46 o 
  -2   2  23     6793.05     8361.00    734.04 o 
   0   2  23    17465.60    18594.80   1109.20 o 
 -29   3  23       28.44       12.47    290.81 o 
 -27   3  23      437.69      234.74    275.69 o 
 -25   3  23     1486.44     1470.08    251.53 o 
 -23   3  23      129.36        3.26    142.28 o 
 -21   3  23      516.94     1050.87    266.60 o 
 -19   3  23     1279.99     1230.88    310.80 o 
 -17   3  23      221.06      118.86    227.90 o 
 -15   3  23        2.15     -178.51    178.51 o 
 -13   3  23      532.91      337.10    188.61 o 
 -11   3  23      166.54      282.56    201.64 o 
  -9   3  23      246.56      192.49    402.48 o 
  -7   3  23       18.89       42.72    431.99 o 
  -5   3  23      166.50      185.71    535.93 o 
  -3   3  23      846.85      921.69    336.04 o 
 -26   4  23      961.15    10623.98  10656.01 o 
 -24   4  23      810.15      772.09    266.21 o 
 -22   4  23       52.54     -117.98    165.59 o 
 -20   4  23      416.32       85.78    115.25 o 
 -18   4  23      123.86       37.52    162.49 o 
 -16   4  23     9350.66     8237.56    680.72 o 
 -14   4  23      171.23      291.09    195.59 o 
 -12   4  23    12935.56    13621.71   1331.55 o 
 -10   4  23      356.99      858.48    258.77 o 
  -8   4  23      433.32      344.78    228.56 o 
  -6   4  23    22665.63    22961.35   1201.92 o 
 -17   5  23      793.34      899.23    273.12 o 
 -15   5  23     4412.15     4421.48    522.05 o 
 -30   0  24       46.57      -43.24    215.61 o 
 -28   0  24     3577.83     3795.09    676.22 o 
 -26   0  24    10760.85    10578.92   1062.44 o 
 -24   0  24     3729.38     2952.00    602.25 o 
 -22   0  24     2914.81     1827.21    479.98 o 
 -20   0  24     2726.46     2460.64    561.39 o 
 -18   0  24      145.42      208.56    260.52 o 
 -16   0  24    15853.84    14730.25   1288.29 o 
 -14   0  24      703.35      387.83    281.30 o 
 -12   0  24    12287.10    11575.29   1172.91 o 
 -10   0  24    24386.96    24381.98   1703.66 o 
  -8   0  24     1294.31     1538.72    511.55 o 
  -6   0  24    50905.23    58223.74   2676.45 o 
  -4   0  24    10776.17    12027.71   1265.83 o 
  -2   0  24    11348.09    11150.55   1222.25 o 
 -29   1  24      175.61      -10.48    282.84 o 
 -27   1  24      519.52      766.05    236.15 o 
 -25   1  24      650.78      231.22    340.80 o 
 -23   1  24      278.26      179.45    191.16 o 
 -21   1  24      340.34      390.11    382.25 o 
 -19   1  24     3363.11     3899.71    478.41 o 
 -17   1  24      835.15      685.80    421.41 o 
 -15   1  24     2200.50     2696.35    532.39 o 
 -13   1  24    12700.64    12467.71    858.26 o 
 -11   1  24       64.15       59.87    138.34 o 
  -9   1  24     8238.43     8535.75    728.57 o 
  -7   1  24     3740.19     3980.86    507.93 o 
  -5   1  24      983.47     1025.24    306.78 o 
  -3   1  24     6764.85     8000.01   1453.53 o 
 -28   2  24        8.18     -334.39    334.39 o 
 -26   2  24     1670.52     1529.47    493.14 o 
 -24   2  24      173.97      179.13    315.29 o 
 -22   2  24     1800.24     1846.08    351.36 o 
 -20   2  24       92.69     -160.60    160.60 o 
 -18   2  24     1084.64     1196.23    296.67 o 
 -16   2  24     3309.09     3225.31    921.21 o 
 -14   2  24      166.75      -21.00    161.96 o 
 -12   2  24     4147.75     4845.23    557.88 o 
 -10   2  24     2024.54     1761.00    359.80 o 
  -8   2  24       77.30       51.76    179.13 o 
  -6   2  24     5806.14     5527.53    603.69 o 
  -4   2  24     2905.27     2571.96    421.97 o 
 -25   3  24     2196.94     1871.62    337.84 o 
 -23   3  24     1372.78      835.48    374.13 o 
 -21   3  24        7.08       -3.53    147.94 o 
 -19   3  24     6078.13     6436.30    619.06 o 
 -17   3  24     5814.19     7233.48    651.30 o 
 -15   3  24     8206.03     7280.16    862.15 o 
 -13   3  24    24155.56    24953.92   1668.05 o 
 -11   3  24     1336.65      968.91    298.29 o 
  -9   3  24    15572.15    16362.43   1011.36 o 
  -7   3  24    12501.38    13245.64    941.25 o 
 -20   4  24      938.29      926.98    325.26 o 
 -18   4  24      366.62      263.01    186.04 o 
 -16   4  24     3021.01     3322.34    471.68 o 
 -14   4  24      913.86      584.99    238.14 o 
 -12   4  24     5800.01     5654.01    609.92 o 
 -27   1  25     2578.32     2577.24    406.74 o 
 -25   1  25     2532.59     2558.72    393.87 o 
 -23   1  25    21681.96    20639.06   1086.79 o 
 -21   1  25        5.54     -186.47    231.91 o 
 -19   1  25    15635.10    17072.57   2452.78 o 
 -17   1  25     4762.84     5673.79    594.58 o 
 -15   1  25     5493.91     5570.88    588.86 o 
 -13   1  25    14064.96    14059.94    939.96 o 
 -11   1  25     5245.38     5203.09    586.66 o 
  -9   1  25     3825.41     3932.66    771.34 o 
  -7   1  25    19459.74    20871.03   1499.33 o 
 -24   2  25      572.35      540.99    221.81 o 
 -22   2  25     6401.48     5812.73    586.89 o 
 -20   2  25     5273.23     4859.20    544.55 o 
 -18   2  25       40.29     -127.63    853.97 o 
 -16   2  25    24382.75    23651.03   1551.19 o 
 -14   2  25     5263.96     4402.20    827.93 o 
 -12   2  25     9506.13     9580.63    792.15 o 
 -10   2  25    15553.77    17203.33   1054.16 o 
 -19   3  25     1557.70     1353.36    329.51 o 
 -17   3  25        0.83     -156.67    202.10 o 
 -15   3  25      373.35      287.31    546.49 o 
 -20   0  26    20715.81    22722.47   1662.39 o 
 -18   0  26      835.91     1098.61    416.70 o 
 -16   0  26    10739.83    13926.57   1329.50 o 
 -14   0  26    14118.07    15021.90   1401.22 o 
 -19   1  26      135.32      -15.34    393.78 o 
 -17   1  26     9309.04     8726.41    747.74 o 
                                                 
